# Supplementary material for: Detecting recurrent passenger mutations in melanoma by targeted UV damage sequencing
Source: Nat Commun. 2023 May 11;14:2702. doi: 10.1038/s41467-023-38265-3 (PMC10175485; doi:10.1038/s41467-023-38265-3)
Supplement: Supplementary file 4 — Source Data [file 41467_2023_38265_MOESM4_ESM.xlsx]

## Sheet: Fig. 1
Source Data for Selvam et al., 2023
Fig. 1c					Fig. 1e panels	Active Ets binding sites			TFBS mut			UTR mut			Promoter mut			Exon mut
	No UV	UVB Cellular (0hr)	UVB Naked DNA			Distance from Region Midpoint	CPD Density		Distance from Region Midpoint	CPD Density		Distance from Region Midpoint	CPD Density		Distance from Region Midpoint	CPD Density		Distance from Region Midpoint	CPD Density
TT	0.0611734	0.296571	0.27583			-750	0.521088		-750	1.17481		-750	2.93567		-750	1.06615		-750	0.399329
TC	0.0554903	0.244469	0.243677			-749	0.578912		-749	1.02571		-749	3.66667		-749	1.20233		-749	0.332215
CC	0.0657737	0.214639	0.214321			-748	0.553401		-748	0.670951		-748	4.5614		-748	0.898833		-748	0.442953
CT	0.0637627	0.138854	0.179626			-747	0.521429		-747	0.96144		-747	4.01754		-747	0.311284		-747	0.369127
AG	0.0874382	0.0136658	0.0114607			-746	0.496599		-746	0.879177		-746	2.8538		-746	0.40856		-746	0.384228
GG	0.0997485	0.0129964	0.0107221			-745	0.443537		-745	0.575835		-745	2.19298		-745	0.653697		-745	0.474832
GC	0.0832153	0.0110854	0.00880372			-744	0.354082		-744	0.85347		-744	1.28655		-744	0.821012		-744	0.350671
AT	0.0498894	0.0105345	0.00866491			-743	0.315306		-743	1.13882		-743	1.49123		-743	0.653697		-743	0.503356
AC	0.0487882	0.00944882	0.00926646			-742	0.361225		-742	1.08226		-742	2.46784		-742	0.342412		-742	0.42953
TG	0.0669568	0.00843235	0.00646461			-741	0.483673		-741	0.583547		-741	2.79532		-741	0.412451		-741	0.426175
GT	0.065462	0.00813814	0.00633796			-740	0.477211		-740	0.449871		-740	2.04678		-740	0.513619		-740	0.743289
GA	0.0628991	0.00803396	0.00636294			-739	0.322109		-739	0.511568		-739	1.21053		-739	0.692607		-739	0.810403
AA	0.0598566	0.00708905	0.00546397			-738	0.340816		-738	0.383033		-738	1.26316		-738	0.70428		-738	0.691275
CG	0.0447262	0.00617432	0.00506745			-737	0.469728		-737	0.442159		-737	1.88304		-737	0.447471		-737	0.508389
CA	0.051334	0.00601396	0.00482604			-736	0.553741		-736	0.33419		-736	1.64912		-736	0.653697		-736	0.416107
TA	0.0334854	0.00385316	0.00310571			-735	0.572449		-735	0.257069		-735	2.07017		-735	0.657587		-735	0.58557
						-734	0.495918		-734	0.362468		-734	2.25731		-734	0.575875		-734	0.558725
						-733	0.437755		-733	0.329049		-733	1.14035		-733	0.51751		-733	0.251678
						-732	0.482993		-732	0.218509		-732	1.41521		-732	0.233463		-732	0.330537
						-731	0.464286		-731	0.187661		-731	2.54971		-731	0.389105		-731	0.681208
						-730	0.436054		-730	0.349614		-730	2.53216		-730	0.836576		-730	0.580537
						-729	0.514286		-729	0.462725		-729	1.8655		-729	0.879377		-729	0.35906
						-728	0.582313		-728	0.2982		-728	1.74854		-728	0.712062		-728	0.40604
						-727	0.590136		-727	0.347044		-727	1.79532		-727	0.599222		-727	0.370805
						-726	0.548299		-726	0.508997		-726	1.54971		-726	0.688716		-726	0.454698
						-725	0.426191		-725	0.393316		-725	1.89474		-725	0.867704		-725	0.65604
						-724	0.418367		-724	0.467866		-724	2.39181		-724	0.560311		-724	0.72651
						-723	0.446939		-723	0.645244		-723	2.30994		-723	0.241245		-723	0.662752
						-722	0.415986		-722	0.498715		-722	1.99415		-722	0.459144		-722	0.582215
						-721	0.488435		-721	0.616967		-721	2.11111		-721	0.840467		-721	0.375839
						-720	0.609524		-720	0.730077		-720	2.1345		-720	0.680934		-720	0.241611
						-719	0.561565		-719	0.419023		-719	2.54386		-719	0.793774		-719	0.36745
						-718	0.439456		-718	0.321337		-718	2.94152		-718	0.743191		-718	0.486577
						-717	0.487075		-717	0.544987		-717	2.54386		-717	0.361868		-717	0.548658
						-716	0.558844		-716	0.748072		-716	2.45614		-716	0.70428		-716	0.548658
						-715	0.518707		-715	0.634961		-715	2.05848		-715	1.07004		-715	0.401007
						-714	0.488095		-714	0.424164		-714	2.25731		-714	1.09728		-714	0.332215
						-713	0.509864		-713	0.336761		-713	1.94737		-713	0.85214		-713	0.407718
						-712	0.553061		-712	0.156812		-712	0.847953		-712	0.844358		-712	0.605705
						-711	0.667007		-711	0.115681		-711	1.42105		-711	0.750973		-711	0.61745
						-710	0.566667		-710	0.131105		-710	2.17544		-710	0.529183		-710	0.395973
						-709	0.463265		-709	0.1491		-709	1.8538		-709	0.459144		-709	0.288591
						-708	0.478571		-708	0.681234		-708	1.94737		-708	0.33463		-708	0.347315
						-707	0.47585		-707	0.892031		-707	2.27485		-707	0.396887		-707	0.422819
						-706	0.571429		-706	0.655527		-706	2.44444		-706	0.435798		-706	0.399329
						-705	0.623469		-705	0.899743		-705	2.78363		-705	0.486381		-705	0.402685
						-704	0.616326		-704	1.18252		-704	2.53801		-704	0.459144		-704	0.563758
						-703	0.553741		-703	1.05913		-703	2.26901		-703	0.439689		-703	0.634228
						-702	0.663946		-702	1.0617		-702	2.82456		-702	0.389105		-702	0.676175
						-701	0.67585		-701	1.14653		-701	3.26901		-701	0.428016		-701	0.629195
						-700	0.560884		-700	1.34447		-700	2.50877		-700	0.365759		-700	0.557047
						-699	0.571429		-699	1.06941		-699	2.07602		-699	0.603113		-699	0.567114
						-698	0.567687		-698	0.719794		-698	1.94152		-698	1.05837		-698	0.486577
						-697	0.561565		-697	0.951157		-697	2		-697	1.28405		-697	0.647651
						-696	0.583333		-696	1.0617		-696	1.76023		-696	1.41634		-696	0.939597
						-695	0.666667		-695	0.935733		-695	1.32164		-695	0.92607		-695	0.830537
						-694	0.631973		-694	0.619537		-694	2.11111		-694	0.474708		-694	0.912752
						-693	0.617687		-693	0.544987		-693	2.33333		-693	0.708171		-693	1.1443
						-692	0.720408		-692	0.611825		-692	2.4152		-692	0.657587		-692	0.862416
						-691	0.653061		-691	0.575835		-691	3.06433		-691	0.575875		-691	0.630872
						-690	0.511565		-690	0.365039		-690	2.98246		-690	0.610895		-690	0.525168
						-689	0.507823		-689	0.457583		-689	2.38597		-689	1.03891		-689	0.513423
						-688	0.577891		-688	0.750643		-688	2.60819		-688	1.27237		-688	0.54698
						-687	0.603061		-687	0.642674		-687	3.2807		-687	1.0428		-687	0.422819
						-686	0.691837		-686	0.930591		-686	2.84211		-686	0.856031		-686	0.416107
						-685	0.713265		-685	1.07455		-685	2.35088		-685	0.743191		-685	0.577181
						-684	0.661224		-684	0.670951		-684	2.39181		-684	0.844358		-684	0.768456
						-683	0.647619		-683	0.609255		-683	2.87719		-683	0.793774		-683	0.788591
						-682	0.606463		-682	0.845758		-682	3		-682	0.821012		-682	1.02349
						-681	0.614626		-681	0.809769		-681	2.71345		-681	0.797665		-681	1.37416
						-680	0.580272		-680	0.375321		-680	2.51462		-680	0.964981		-680	1.17617
						-679	0.753061		-679	0.424164		-679	2.61403		-679	1.03891		-679	0.817114
						-678	0.904082		-678	0.694087		-678	3.31579		-678	0.587549		-678	0.612416
						-677	0.808503		-677	0.624679		-677	2.22222		-677	0.622568		-677	0.526846
						-676	0.847959		-676	0.511568		-676	1.07018		-676	0.96109		-676	0.575503
						-675	1.12789		-675	0.367609		-675	1.59649		-675	0.972763		-675	0.689597
						-674	1.16395		-674	0.287918		-674	1.53216		-674	0.762646		-674	0.758389
						-673	0.967007		-673	0.642674		-673	1.28655		-673	0.451362		-673	0.88255
						-672	0.82551		-672	0.722365		-672	1.69591		-672	0.494163		-672	1.23154
						-671	0.742177		-671	0.544987		-671	1.63158		-671	0.715953		-671	1.0604
						-670	0.791837		-670	0.691517		-670	1.02339		-670	0.657587		-670	0.697987
						-669	0.798639		-669	0.799486		-669	1.52632		-669	0.428016		-669	0.676175
						-668	0.858844		-668	0.557841		-668	2.52047		-668	0.501946		-668	0.651007
						-667	0.915646		-667	0.506427		-667	2.0117		-667	0.59144		-667	0.598993
						-666	0.890816		-666	0.673522		-666	1.85965		-666	0.571984		-666	0.708054
						-665	0.858163		-665	0.622108		-665	2.52047		-665	0.719844		-665	1.32215
						-664	0.817007		-664	0.511568		-664	1.94152		-664	0.626459		-664	1.34732
						-663	0.728912		-663	0.467866		-663	2.03509		-663	0.233463		-663	0.803691
						-662	0.633333		-662	0.483291		-662	1.88889		-662	0.338521		-662	0.52349
						-661	0.704082		-661	0.825193		-661	1.32749		-661	0.59144		-661	0.449664
						-660	0.909524		-660	1.54756		-660	1.50877		-660	0.599222		-660	0.895973
						-659	1.00102		-659	1.71722		-659	2.22807		-659	0.727626		-659	0.924497
						-658	0.945238		-658	1.42159		-658	3.52632		-658	1.13619		-658	0.404362
						-657	0.897959		-657	1.5527		-657	3.26316		-657	0.972763		-657	0.43792
						-656	0.992517		-656	1.41131		-656	2.80702		-656	0.673152		-656	0.607383
						-655	0.940476		-655	0.881748		-655	2.20468		-655	0.797665		-655	0.741611
						-654	0.851701		-654	0.997429		-654	2.08772		-654	0.614786		-654	0.907718
						-653	0.996939		-653	1.45244		-653	2.21637		-653	0.785992		-653	1.16275
						-652	0.960544		-652	1.37532		-652	2.4152		-652	1.10895		-652	0.986577
						-651	0.935034		-651	0.938303		-651	3.08772		-651	1.80156		-651	0.620805
						-650	0.989456		-650	0.858612		-650	2.8655		-650	1.89883		-650	0.865772
						-649	0.972109		-649	0.77892		-649	2.36842		-649	1.14786		-649	0.979866
						-648	1.07823		-648	0.755784		-648	1.95906		-648	1.11673		-648	0.939597
						-647	1.13571		-647	0.976864		-647	2.38597		-647	0.859922		-647	1.11913
						-646	1.12279		-646	0.951157		-646	2.91813		-646	0.782101		-646	1.12919
						-645	0.938435		-645	0.915167		-645	3.40936		-645	1.21401		-645	1.16443
						-644	0.819728		-644	0.758355		-644	3.4152		-644	1.41634		-644	1.33725
						-643	1.10578		-643	0.393316		-643	3.39181		-643	1.15175		-643	1.19295
						-642	1.20068		-642	0.380463		-642	4.07018		-642	0.879377		-642	1.15604
						-641	1.08605		-641	0.655527		-641	3.18129		-641	0.883269		-641	1.02852
						-640	1.00442		-640	0.712082		-640	2.91228		-640	0.824903		-640	0.978188
						-639	0.878912		-639	0.660668		-639	2.7076		-639	0.817121		-639	0.817114
						-638	0.908844		-638	0.596401		-638	1.96491		-638	0.70428		-638	0.723154
						-637	0.961905		-637	0.709512		-637	2.40936		-637	1.01946		-637	0.984899
						-636	1.04082		-636	0.933162		-636	2.74854		-636	1.35409		-636	0.984899
						-635	1.08537		-635	0.982005		-635	2.93567		-635	1.33463		-635	1.31544
						-634	0.990136		-634	0.892031		-634	2.98246		-634	1.05448		-634	1.56879
						-633	1.10272		-633	0.781491		-633	2.77193		-633	1.0856		-633	1.63591
						-632	1.1949		-632	0.930591		-632	1.89474		-632	1.45525		-632	1.34732
						-631	1.28095		-631	1.01542		-631	2.98246		-631	1.37354		-631	1.14765
						-630	1.30068		-630	0.994859		-630	3.9883		-630	1.14008		-630	1.7047
						-629	1.07075		-629	0.820051		-629	3.54971		-629	0.937743		-629	1.7651
						-628	1.05986		-628	0.958869		-628	3.05263		-628	0.867704		-628	1.47315
						-627	1.2017		-627	1.37532		-627	1.87719		-627	0.867704		-627	1.32047
						-626	1.3017		-626	1.30077		-626	1.8655		-626	1.07393		-626	0.954698
						-625	1.2585		-625	0.902314		-625	2.81871		-625	1.38911		-625	0.723154
						-624	1.08061		-624	0.966581		-624	4		-624	1.22957		-624	0.838926
						-623	1.12041		-623	0.953727		-623	4.38012		-623	1.21012		-623	0.941275
						-622	1.26837		-622	0.933162		-622	2.94152		-622	1.43191		-622	0.850671
						-621	1.3		-621	1.02571		-621	1.59649		-621	1.36576		-621	0.852349
						-620	1.4085		-620	0.8509		-620	1.83041		-620	1.23346		-620	1.27685
						-619	1.47959		-619	0.935733		-619	2.09942		-619	0.957198		-619	1.47651
						-618	1.33503		-618	0.920308		-618	2.2924		-618	0.972763		-618	1.33389
						-617	1.30884		-617	0.712082		-617	3.21053		-617	1.15175		-617	1.40268
						-616	1.48435		-616	0.85347		-616	3.4386		-616	1.0856		-616	1.53523
						-615	1.42245		-615	1.05913		-615	2.90058		-615	1.05837		-615	1.65604
						-614	1.1534		-614	0.876607		-614	2.16959		-614	0.891051		-614	1.56376
						-613	1.11122		-613	0.881748		-613	1.52047		-613	0.700389		-613	1.26846
						-612	1.3381		-612	0.951157		-612	1.62573		-612	1.01167		-612	1.33054
						-611	1.34286		-611	1.12596		-611	2.15789		-611	1.27626		-611	1.55537
						-610	1.31735		-610	1.38817		-610	2.97661		-610	1.14397		-610	1.35067
						-609	1.4051		-609	1.28792		-609	3.63743		-609	1.19455		-609	1.23826
						-608	1.22619		-608	1.10797		-608	3.68421		-608	1.59533		-608	1.29195
						-607	1.11054		-607	0.96144		-607	2.82456		-607	1.26848		-607	1.45638
						-606	1.25306		-606	1.03599		-606	1.99415		-606	0.918288		-606	1.53188
						-605	1.32449		-605	1.26478		-605	3.1345		-605	1.41634		-605	1.44463
						-604	1.24796		-604	0.992288		-604	4.63158		-604	1.48249		-604	1.71141
						-603	1.2568		-603	0.897172		-603	4.37427		-603	1.2179		-603	1.68456
						-602	1.35408		-602	1.10026		-602	3.08772		-602	1.20233		-602	1.63591
						-601	1.36871		-601	0.989717		-601	2.52047		-601	1.12841		-601	1.8557
						-600	1.24116		-600	0.856041		-600	3.68421		-600	1.09728		-600	1.62752
						-599	1.26769		-599	1.38817		-599	3.83041		-599	1.18288		-599	1.3943
						-598	1.34762		-598	1.5964		-598	2.40351		-598	1.31128		-598	1.48826
						-597	1.31395		-597	0.786632		-597	1.7193		-597	1.33852		-597	1.6896
						-596	1.26327		-596	0.712082		-596	2.10526		-596	1.17121		-596	1.70302
						-595	1.23707		-595	1.16452		-595	2.32164		-595	1.12841		-595	1.79362
						-594	1.20918		-594	1.13625		-594	3.27485		-594	1.26848		-594	1.7802
						-593	1.32687		-593	1.26478		-593	4.30994		-593	1.76265		-593	1.68792
						-592	1.43095		-592	1.23136		-592	3.44444		-592	1.81323		-592	1.48658
						-591	1.47551		-591	1.05655		-591	2.52047		-591	1.52918		-591	1.2953
						-590	1.63742		-590	0.928021		-590	2.34503		-590	1.66148		-590	1.83221
						-589	1.62653		-589	1.0874		-589	2.75439		-589	1.61089		-589	1.79027
						-588	1.47993		-588	1.97943		-588	3.02924		-588	1.29961		-588	1.42785
						-587	1.56157		-587	1.75835		-587	3.40351		-587	1.10506		-587	1.9094
						-586	1.53197		-586	1.14653		-586	3.4152		-586	0.964981		-586	2.13758
						-585	1.42517		-585	1.58612		-585	2.60234		-585	1.22179		-585	1.56879
						-584	1.43708		-584	1.43702		-584	2.47953		-584	1.25292		-584	1.56711
						-583	1.51633		-583	1.15681		-583	3.12866		-583	1.15175		-583	2.1057
						-582	1.55476		-582	1.04627		-582	3.71345		-582	1.19066		-582	1.97315
						-581	1.47483		-581	0.994859		-581	3.67836		-581	1.27626		-581	1.77517
						-580	1.66088		-580	0.997429		-580	3.09942		-580	1.88327		-580	1.78356
						-579	1.79422		-579	0.933162		-579	3.18714		-579	1.99611		-579	1.41443
						-578	1.67755		-578	1.18252		-578	3.06433		-578	1.84825		-578	1.20973
						-577	1.67517		-577	1.43188		-577	2.92398		-577	1.72763		-577	1.15436
						-576	1.66429		-576	1.9126		-576	2.67252		-576	1.68872		-576	1.29866
						-575	1.73639		-575	1.87404		-575	2.77778		-575	1.87938		-575	1.45805
						-574	1.8449		-574	1.56041		-574	3.84795		-574	1.42023		-574	1.30705
						-573	1.82449		-573	1.62982		-573	4.40936		-573	1.38132		-573	1.58221
						-572	1.67993		-572	1.56812		-572	5.02339		-572	1.75486		-572	1.96644
						-571	1.51327		-571	1.28792		-571	3.92983		-571	1.76265		-571	1.93456
						-570	1.56292		-570	1.44216		-570	2.38597		-570	1.3035		-570	1.87752
						-569	1.6415		-569	1.84833		-569	2.71345		-569	0.883269		-569	1.94295
						-568	1.82109		-568	1.72494		-568	3.34503		-568	1.27626		-568	1.5906
						-567	1.97177		-567	1.63239		-567	3.29825		-567	1.25292		-567	1.45134
						-566	1.87619		-566	1.54756		-566	3.81871		-566	1.01556		-566	1.50503
						-565	1.74694		-565	1.24422		-565	4.10526		-565	1.36965		-565	1.58221
						-564	1.66224		-564	1.20308		-564	3.45614		-564	1.30739		-564	2.09564
						-563	1.73503		-563	1.24422		-563	2.35088		-563	1.03113		-563	2.77852
						-562	1.87823		-562	1.6401		-562	2.34503		-562	1.01946		-562	2.39262
						-561	1.78095		-561	1.8509		-561	2.97076		-561	1.51751		-561	1.72819
						-560	1.71395		-560	1.3162		-560	3.24561		-560	1.4786		-560	1.81879
						-559	1.74354		-559	1.15681		-559	3.70175		-559	1.27626		-559	1.67617
						-558	1.70952		-558	1.35476		-558	3.4386		-558	1.26848		-558	1.94966
						-557	1.71531		-557	1.68637		-557	3.20468		-557	1.27626		-557	2.25
						-556	1.73299		-556	1.98715		-556	3.26901		-556	1.71206		-556	2.19799
						-555	1.79116		-555	2.24165		-555	2.70175		-555	2.03113		-555	2.23658
						-554	1.96088		-554	2.00771		-554	2.5614		-554	1.94163		-554	2.12584
						-553	2.20544		-553	1.42159		-553	3.32748		-553	1.21012		-553	1.99497
						-552	2.37789		-552	1.4036		-552	4.28655		-552	1.20623		-552	1.92282
						-551	2.65442		-551	1.73522		-551	4.83041		-551	1.49416		-551	1.98154
						-550	2.40136		-550	1.84576		-550	3.92983		-550	1.6537		-550	2.1896
						-549	1.97007		-549	1.5964		-549	3.59649		-549	1.92607		-549	2.21476
						-548	2.03129		-548	1.33162		-548	3.5848		-548	1.97665		-548	2.36913
						-547	2.02313		-547	1.42159		-547	3.27485		-547	1.76654		-547	2.1208
						-546	2.18639		-546	1.46015		-546	2.78363		-546	1.50195		-546	1.8255
						-545	2.29184		-545	2.07455		-545	3.37427		-545	1.40078		-545	2.12752
						-544	2.24864		-544	2.59126		-544	4.21053		-544	1.88716		-544	1.90268
						-543	2.12891		-543	2.10283		-543	3.73684		-543	1.9572		-543	1.82383
						-542	2.2068		-542	1.76607		-542	3.79532		-542	2.07393		-542	2.97148
						-541	2.13673		-541	1.66838		-541	4.24561		-541	1.99611		-541	3.3255
						-540	2.19796		-540	1.95887		-540	4.39766		-540	1.76654		-540	2.58893
						-539	2.21871		-539	1.92545		-539	3.96491		-539	1.85603		-539	2.7198
						-538	1.89626		-538	1.60154		-538	5.67836		-538	1.61089		-538	2.4547
						-537	1.70646		-537	1.76864		-537	5.58479		-537	1.92607		-537	2.00503
						-536	1.63061		-536	1.82519		-536	3.14035		-536	2.33852		-536	2.55201
						-535	1.98061		-535	1.63496		-535	3.5614		-535	2.21401		-535	2.67282
						-534	2.2085		-534	1.92802		-534	4.34503		-534	1.53307		-534	2.35067
						-533	2.22721		-533	2.67866		-533	4.37427		-533	1.10506		-533	2.42617
						-532	2.33197		-532	3.51928		-532	3.64328		-532	1.20233		-532	2.34228
						-531	2.25238		-531	3.15167		-531	3.69006		-531	1.37354		-531	2.10403
						-530	2.07415		-530	1.91517		-530	3.84795		-530	1.62646		-530	2.49664
						-529	2.13537		-529	1.32134		-529	3.87719		-529	2.33463		-529	2.9698
						-528	2.18401		-528	1.83033		-528	4.2807		-528	2.41634		-528	2.58725
						-527	2.20034		-527	1.73779		-527	3.67836		-527	1.89494		-527	2.53524
						-526	2.39184		-526	1.28535		-526	2.59649		-526	2.14008		-526	2.4245
						-525	2.53061		-525	1.86375		-525	2.7076		-525	2.18677		-525	2.06711
						-524	2.45442		-524	1.96658		-524	4.44444		-524	2.14008		-524	2.54362
						-523	2.53776		-523	1.84833		-523	5.52632		-523	2.72374		-523	2.59228
						-522	2.3517		-522	2.40617		-522	4.1345		-522	2.45136		-522	2.4698
						-521	2.27109		-521	2.71979		-521	2.73099		-521	2.18288		-521	2.75
						-520	2.6		-520	2.72494		-520	5.20468		-520	2.24514		-520	3.06208
						-519	2.92041		-519	2.85604		-519	6.12866		-519	1.61868		-519	2.59396
						-518	2.87789		-518	3.10797		-518	6.1462		-518	1.6537		-518	2.02517
						-517	2.58776		-517	2.77635		-517	6.64912		-517	2.07782		-517	2.35403
						-516	2.50952		-516	2.2365		-516	5.45029		-516	2.15953		-516	2.45134
						-515	2.47857		-515	2.80463		-515	5.1345		-515	1.93774		-515	2.77852
						-514	2.51123		-514	2.74293		-514	5.18129		-514	1.16732		-514	2.66443
						-513	2.53333		-513	2.00514		-513	5.1462		-513	1.00778		-513	1.89933
						-512	2.62891		-512	2.31105		-512	4.55556		-512	1.28405		-512	1.99161
						-511	2.72789		-511	2.64524		-511	4.37427		-511	1.61868		-511	2.39765
						-510	2.72109		-510	2.50643		-510	5.97076		-510	2.29572		-510	2.28524
						-509	2.74694		-509	2.48072		-509	6.18129		-509	2.59144		-509	2.31711
						-508	2.71258		-508	2.79949		-508	5.05848		-508	3.01556		-508	2.55201
						-507	2.65816		-507	3.19023		-507	4.95322		-507	3.73541		-507	2.64094
						-506	2.84116		-506	3.06941		-506	4.87134		-506	3.5642		-506	2.51174
						-505	2.73639		-505	2.8689		-505	5.25146		-505	2.82101		-505	2.0604
						-504	2.47313		-504	2.39589		-504	5.81871		-504	2.07393		-504	2.13087
						-503	2.55748		-503	1.86375		-503	5.03509		-503	1.38911		-503	2.32718
						-502	2.83674		-502	2.39074		-502	3.42105		-502	1.79377		-502	2.37416
						-501	2.75068		-501	2.8509		-501	3.30409		-501	2.24514		-501	2.48154
						-500	2.61191		-500	2.91003		-500	3.94152		-500	2.3891		-500	2.85906
						-499	2.61565		-499	2.79177		-499	4.46784		-499	2.97665		-499	2.81711
						-498	2.72007		-498	2		-498	5.30409		-498	2.99222		-498	2.62248
						-497	2.89592		-497	1.88432		-497	5.58479		-497	2.60311		-497	3.01007
						-496	2.7966		-496	2.28535		-496	5.33918		-496	2.2179		-496	3.11242
						-495	2.84456		-495	2.2365		-495	4.1462		-495	2.14397		-495	3.17785
						-494	2.98707		-494	2.34704		-494	3.25731		-494	2.31128		-494	3.24832
						-493	2.81973		-493	2.54756		-493	4.36842		-493	2.45914		-493	3.28859
						-492	2.77925		-492	2.97686		-492	5.15789		-492	3.09339		-492	3.45805
						-491	2.8102		-491	3.47815		-491	4.83626		-491	3.48249		-491	3.22315
						-490	2.69796		-490	3.1928		-490	4.46199		-490	3.08949		-490	2.90436
						-489	2.80816		-489	2.37532		-489	4.18713		-489	2.96109		-489	2.88423
						-488	3.12449		-488	2.01542		-488	4.5614		-488	2.66537		-488	2.52013
						-487	3.16837		-487	2.56298		-487	5.2924		-487	2.28016		-487	2.66443
						-486	2.90442		-486	3.2108		-486	5.25146		-486	2.42023		-486	3.09396
						-485	2.88469		-485	2.91517		-485	4.00585		-485	2.61479		-485	2.7953
						-484	2.83333		-484	2.9383		-484	3.91813		-484	2.63424		-484	2.76007
						-483	2.67891		-483	2.87661		-483	4.77193		-483	2.58366		-483	3.17785
						-482	2.76293		-482	2.3419		-482	5.48538		-482	2.77043		-482	3.26342
						-481	2.7068		-481	2.56041		-481	5.52047		-481	2.58366		-481	2.79866
						-480	2.73469		-480	3.20823		-480	4.40936		-480	2.94942		-480	2.99497
						-479	3.00034		-479	4.09512		-479	3.70175		-479	3.14786		-479	3.02013
						-478	3.02109		-478	4.30077		-478	5.2807		-478	2.42801		-478	2.33054
						-477	2.8568		-477	3.61183		-477	6.88304		-477	2.33074		-477	2.75503
						-476	3.16156		-476	3.51157		-476	6.21053		-476	2.26848		-476	3.19799
						-475	3.55884		-475	3.73008		-475	5.60234		-475	2.45136		-475	3.21309
						-474	3.45884		-474	4.21594		-474	5.36257		-474	2.31517		-474	3.38423
						-473	3.51939		-473	4.08483		-473	5.51462		-473	1.76654		-473	3.35403
						-472	3.46292		-472	3.05655		-472	6.1345		-472	2.06615		-472	3.07886
						-471	3.27143		-471	2.91003		-471	6.60819		-471	2.46304		-471	2.97483
						-470	3.36122		-470	2.75578		-470	6.45029		-470	2.35019		-470	3.1896
						-469	3.26463		-469	2.39589		-469	6.41521		-469	2.83269		-469	3.81544
						-468	3.07687		-468	2.48843		-468	5.19883		-468	3.61479		-468	3.83222
						-467	3.15578		-467	2.29306		-467	5.4386		-467	2.99222		-467	2.95973
						-466	3.23912		-466	2.18766		-466	5.92398		-466	2.68483		-466	3.10403
						-465	3.20306		-465	2.33162		-465	5.21637		-465	2.90272		-465	3.66946
						-464	3.01633		-464	3.0437		-464	5.52047		-464	2.41634		-464	3.64094
						-463	2.91871		-463	3.66067		-463	4.80702		-463	2.48638		-463	3.37752
						-462	3.25306		-462	3.11054		-462	6.22807		-462	2.89494		-462	3.5151
						-461	3.66599		-461	2.98201		-461	7.63743		-461	2.8716		-461	3.52852
						-460	3.70306		-460	3.10797		-460	5.83041		-460	2.36576		-460	3.46644
						-459	3.47381		-459	3.24679		-459	4.25731		-459	2.12062		-459	3.66778
						-458	3.49796		-458	3.00771		-458	3.5614		-458	2.82879		-458	3.38591
						-457	3.75408		-457	2.47558		-457	4.08772		-457	3.03502		-457	3.10738
						-456	3.86531		-456	2.50386		-456	5.1462		-456	2.63813		-456	2.91778
						-455	3.71939		-455	2.98201		-455	5.41521		-455	2.6537		-455	2.83054
						-454	3.57891		-454	3.26992		-454	4.47368		-454	2.60311		-454	2.81376
						-453	3.73877		-453	3.17738		-453	4.63158		-453	2.64981		-453	3.02349
						-452	3.8483		-452	3.73265		-452	6.23977		-452	3.28405		-452	3.67785
						-451	3.82619		-451	3.61954		-451	6.15789		-451	4.14397		-451	3.69128
						-450	3.79048		-450	3.1491		-450	5.7076		-450	4.607		-450	3.75503
						-449	3.81667		-449	3.1928		-449	5.73684		-449	4.03113		-449	3.69966
						-448	4.02959		-448	3.59383		-448	5.77193		-448	3.27237		-448	3.23154
						-447	3.87959		-447	3.80977		-447	5.2807		-447	3.1751		-447	3.18792
						-446	3.48503		-446	3.96401		-446	4.92982		-446	3.31517		-446	2.89597
						-445	3.64388		-445	4.95116		-445	5.12866		-445	2.99611		-445	2.92282
						-444	4.19524		-444	5.75835		-444	4.84211		-444	3.07782		-444	3.39262
						-443	4.45918		-443	4.92288		-443	5.30994		-443	3.68872		-443	3.35235
						-442	4.5602		-442	3.4653		-442	7.54386		-442	4.02724		-442	3.27349
						-441	4.41667		-441	3.15681		-441	8.4269		-441	4.24125		-441	3.62584
						-440	4.09558		-440	3.0617		-440	7.73099		-440	4.32296		-440	4.04866
						-439	4.12483		-439	3.44987		-439	7.89474		-439	4		-439	3.92282
						-438	3.99864		-438	3.46787		-438	7.15205		-438	3.78988		-438	4.31711
						-437	4.13844		-437	3.15938		-437	6.35672		-437	3.94942		-437	4.55705
						-436	4.56633		-436	3.24936		-436	6.68421		-436	3.90272		-436	3.62584
						-435	4.33775		-435	3.10283		-435	6.54971		-435	3.41634		-435	3.95638
						-434	4.11224		-434	3.31363		-434	5.08187		-434	3.45525		-434	4.15772
						-433	4.19626		-433	3.82262		-433	4.08187		-433	3.75486		-433	3.63423
						-432	4.2415		-432	4.62468		-432	4.50292		-432	3.15953		-432	3.68289
						-431	4.28775		-431	5.02057		-431	4.52632		-431	3.00778		-431	3.73322
						-430	4.13333		-430	4.63753		-430	3.94737		-430	3.49805		-430	3.60235
						-429	3.7898		-429	3.72751		-429	4.59649		-429	5.10895		-429	3.63255
						-428	3.82041		-428	3.3856		-428	5.5614		-428	4.90272		-428	3.75839
						-427	4.0568		-427	3.87918		-427	5.68421		-427	3.79766		-427	4.02013
						-426	4.23537		-426	3.73779		-426	6.06433		-426	3.8716		-426	4.13423
						-425	4.15748		-425	4.32905		-425	7.65497		-425	3.11673		-425	3.56711
						-424	3.82075		-424	4.23136		-424	8.12281		-424	3.17121		-424	3.81711
						-423	3.93708		-423	3.48072		-423	7.30409		-423	3.13619		-423	4.29362
						-422	4.15204		-422	3.51928		-422	6.52047		-422	3.59144		-422	4.43624
						-421	4.32007		-421	3.4036		-421	5.38596		-421	3.92996		-421	4.13087
						-420	4.51122		-420	3.23136		-420	6.0117		-420	2.91829		-420	3.31376
						-419	4.58674		-419	3.08226		-419	7.65497		-419	2.92996		-419	3.23322
						-418	4.62211		-418	2.77378		-418	8.03509		-418	3.43191		-418	4.12416
						-417	4.53571		-417	3.1054		-417	7.81287		-417	3.38521		-417	4.29698
						-416	4.29626		-416	4.16195		-416	7.52632		-416	3.39689		-416	3.91107
						-415	4.40136		-415	4.28278		-415	7.91228		-415	4.33463		-415	3.54866
						-414	4.65748		-414	4.47301		-414	7.78363		-414	3.8677		-414	3.85738
						-413	4.57891		-413	4.86118		-413	7.35672		-413	3.01556		-413	4.5755
						-412	4.61701		-412	4.06941		-412	8.07602		-412	4.3891		-412	4.35738
						-411	4.59728		-411	3.44987		-411	7.55556		-411	5.03113		-411	4.03859
						-410	4.50034		-410	4.1054		-410	7.83041		-410	3.75875		-410	4.10235
						-409	4.70884		-409	4.73265		-409	9.67252		-409	2.62646		-409	4.58221
						-408	4.69864		-408	4.5527		-408	9.24561		-408	3.35019		-408	4.6208
						-407	4.52279		-407	4.62211		-407	8.05263		-407	3.79377		-407	4.11242
						-406	4.66973		-406	4.7018		-406	6.78363		-406	3.46693		-406	4.26846
						-405	4.8466		-405	4.30591		-405	5.94152		-405	4.37743		-405	4.56208
						-404	4.78911		-404	3.92802		-404	6.27485		-404	5.28016		-404	4.27852
						-403	4.79184		-403	4.60154		-403	6.03509		-403	4.84436		-403	4.00839
						-402	4.73095		-402	5.28278		-402	5.73684		-402	4.15953		-402	3.69799
						-401	4.63946		-401	5.13882		-401	5.90059		-401	4.64202		-401	3.65604
						-400	4.76871		-400	4.6144		-400	6.40351		-400	4.96887		-400	3.88758
						-399	4.68265		-399	3.69923		-399	7.1462		-399	6.00389		-399	3.90268
						-398	4.63571		-398	3.87661		-398	6.59064		-398	6.57198		-398	3.9698
						-397	4.8966		-397	4.76607		-397	6.33333		-397	5.72763		-397	4.56208
						-396	5.02381		-396	5.06684		-396	7.62573		-396	5.23735		-396	4.78356
						-395	4.72619		-395	4.68895		-395	7.47953		-395	5.37743		-395	5.68456
						-394	4.52143		-394	4.16195		-394	6.79532		-394	5.75486		-394	6.08389
						-393	4.58095		-393	4.42931		-393	7.74269		-393	4.98444		-393	5.39597
						-392	4.74966		-392	4.85604		-392	7.48538		-392	4.83268		-392	5.34228
						-391	4.89898		-391	5.10283		-391	6.80117		-391	6.18288		-391	5.15772
						-390	5.05408		-390	5.67352		-390	6.88889		-390	7.26848		-390	5.14597
						-389	4.91225		-389	5.43702		-389	6.94737		-389	6.62257		-389	5.42114
						-388	4.80476		-388	4.83547		-388	7.76608		-388	5.90272		-388	5.36577
						-387	4.80102		-387	4.15167		-387	8.11696		-387	6.41634		-387	5.45805
						-386	4.56395		-386	3.6401		-386	7.52632		-386	5.09728		-386	5.28524
						-385	4.71054		-385	4.53985		-385	6.91228		-385	5.06615		-385	5.1594
						-384	4.76769		-384	5.27506		-384	7.68421		-384	5.20233		-384	5.3255
						-383	4.95646		-383	4.77121		-383	10.6316		-383	3.83658		-383	5.47148
						-382	5.42891		-382	5.02828		-382	10.2982		-382	5.08171		-382	5.35403
						-381	5.52857		-381	5.13625		-381	8.07602		-381	5.91829		-381	5.11074
						-380	5.98299		-380	5.59126		-380	7.58479		-380	6.07393		-380	5.12752
						-379	6.25374		-379	5.6144		-379	6.59064		-379	6.20623		-379	4.5755
						-378	5.93878		-378	4.96401		-378	6.99415		-378	5.49416		-378	4.65436
						-377	5.57993		-377	5.23136		-377	8.16959		-377	4.48638		-377	5.14597
						-376	5.55714		-376	5.41388		-376	8.80702		-376	3.73541		-376	4.83557
						-375	5.64762		-375	4.95116		-375	8.16959		-375	3.32296		-375	4.95638
						-374	5.3449		-374	4.46272		-374	6.53216		-374	4.01945		-374	5.23322
						-373	5.36667		-373	5.16195		-373	6.49708		-373	4.19066		-373	5.16611
						-372	5.52789		-372	5.45758		-372	6.54971		-372	3.54864		-372	5.32718
						-371	5.51054		-371	5.29306		-371	5.07018		-371	4.41634		-371	5.20302
						-370	5.3415		-370	5.13625		-370	5.90059		-370	4.44358		-370	4.40101
						-369	5.14626		-369	4.85861		-369	7.35672		-369	4.34241		-369	3.98658
						-368	5.47041		-368	4.30591		-368	7.91228		-368	4.1284		-368	4.82215
						-367	5.67313		-367	4.52956		-367	8.0117		-367	4.09338		-367	5.33054
						-366	5.66157		-366	4.56555		-366	7.30994		-366	5.71984		-366	5.63758
						-365	5.63299		-365	4.12596		-365	6.64328		-365	7.25681		-365	6.31544
						-364	5.24558		-364	4.02057		-364	7.97076		-364	7.95331		-364	6.25839
						-363	5.46326		-363	3.82005		-363	7.56725		-363	7.19844		-363	6.04362
						-362	5.68231		-362	4.30334		-362	7.15205		-362	6.75097		-362	5.55872
						-361	5.70034		-361	4.69666		-361	9.74269		-361	6.70039		-361	5.19967
						-360	5.76939		-360	4.46015		-360	8.91228		-360	4.91829		-360	5.6208
						-359	5.38741		-359	4.9126		-359	7.75439		-359	3.99611		-359	5.65101
						-358	5.4068		-358	6.23907		-358	7.71345		-358	5.66926		-358	5.49161
						-357	5.79728		-357	5.92288		-357	7.83626		-357	6.17121		-357	6.06544
						-356	5.6551		-356	4.88432		-356	8.73684		-356	5.55253		-356	6.54698
						-355	5.65782		-355	4.68637		-355	9.09357		-355	4.48249		-355	5.94799
						-354	5.97109		-354	4.10026		-354	8.36257		-354	3.6537		-354	6.24497
						-353	6.24014		-353	3.75835		-353	8.57895		-353	3.84047		-353	5.83557
						-352	6.18537		-352	3.7018		-352	7.81287		-352	4.19844		-352	4.99161
						-351	5.97313		-351	3.76093		-351	6.81871		-351	5.33852		-351	5.1745
						-350	6.0466		-350	4.38818		-350	7.78947		-350	5.85214		-350	5.04698
						-349	6.10102		-349	4.34962		-349	7.16374		-349	5.33463		-349	5.13255
						-348	5.88231		-348	4.79434		-348	6.40351		-348	4.8249		-348	5.61745
						-347	5.69728		-347	5.92802		-347	6.78947		-347	4.28405		-347	6.06879
						-346	6.06497		-346	5.11311		-346	7.49708		-346	4.607		-346	5.84899
						-345	6.17619		-345	4.20823		-345	7.56725		-345	5.20623		-345	5.78188
						-344	6.12483		-344	4.65038		-344	7.21637		-344	5.99222		-344	5.78859
						-343	6.28878		-343	5.06684		-343	7.43275		-343	5.26848		-343	5.82215
						-342	6.02959		-342	6.13882		-342	7.88889		-342	3.52918		-342	6
						-341	5.71531		-341	6.57069		-341	6.77193		-341	3.69261		-341	6.35067
						-340	5.93673		-340	5.33419		-340	5.72515		-340	4.31128		-340	6.30537
						-339	5.9119		-339	4.86375		-339	5.81287		-339	4.80156		-339	5.10906
						-338	5.55442		-338	5.28021		-338	6.10526		-338	5.16732		-338	5.29698
						-337	5.34218		-337	5.00514		-337	8.33333		-337	5.20623		-337	6.28859
						-336	5.34728		-336	5.22622		-336	8.58479		-336	4.8249		-336	6.87248
						-335	5.42585		-335	5.17224		-335	7.63158		-335	4.40078		-335	6.9396
						-334	5.52415		-334	5.50386		-334	8.01754		-334	4.53697		-334	6.02349
						-333	5.65748		-333	6.45758		-333	6.73684		-333	5.02335		-333	5.32215
						-332	5.46701		-332	6.91003		-332	6.66667		-332	5.71595		-332	5.42282
						-331	5.39796		-331	6.69409		-331	8.45614		-331	5.64981		-331	5.66779
						-330	5.99388		-330	6.50129		-330	8.09357		-330	6.87938		-330	5.45302
						-329	6.10714		-329	6.40874		-329	6.61404		-329	7.98444		-329	4.90604
						-328	6.05986		-328	5.74807		-328	7.44444		-328	6.81712		-328	4.71309
						-327	6.44864		-327	4.99229		-327	9.08187		-327	4.9144		-327	4.98825
						-326	6.42619		-326	4.24679		-326	10.6959		-326	4.52918		-326	5.18624
						-325	6.23537		-325	4.29049		-325	9.61403		-325	5.15564		-325	4.68456
						-324	6.33843		-324	4.72494		-324	8.88304		-324	4.91051		-324	4.35067
						-323	6.45578		-323	5.71208		-323	8.83041		-323	5.14786		-323	4.86745
						-322	6.35918		-322	5.66581		-322	7.65497		-322	5.48638		-322	5.08893
						-321	6.61803		-321	5.03085		-321	7.67251		-321	5.83268		-321	5.26846
						-320	6.3466		-320	5.34962		-320	7.40351		-320	7.04669		-320	5.09899
						-319	5.85306		-319	6.0617		-319	8.84795		-319	7.8677		-319	5.51342
						-318	6.09184		-318	6.62982		-318	9.61403		-318	6.89105		-318	6.15772
						-317	6.11565		-317	6.52185		-317	9.12866		-317	5.23735		-317	5.79362
						-316	6.32143		-316	5.94602		-316	11.4678		-316	4.94163		-316	5.43456
						-315	6.71599		-315	5.66581		-315	11.1228		-315	4.99222		-315	5.26846
						-314	6.44592		-314	6.4653		-314	7.97661		-314	4.93774		-314	5.81376
						-313	6.15748		-313	6.17738		-313	7.17544		-313	5.45525		-313	5.92114
						-312	6.2		-312	5.64524		-312	6.54386		-312	4.88716		-312	5.44967
						-311	6.19626		-311	5.91774		-311	6.18129		-311	5.66926		-311	5.72483
						-310	6.20306		-310	5.17481		-310	6.78947		-310	7.47471		-310	5.86913
						-309	6.1136		-309	4.51928		-309	6.88304		-309	7.33074		-309	5.91946
						-308	6.40136		-308	4.51671		-308	6.69591		-308	6.15564		-308	5.86913
						-307	7.18673		-307	5.26221		-307	5.84795		-307	5.63813		-307	5.61913
						-306	7.28503		-306	5.96144		-306	5.5614		-306	5.28016		-306	5.87248
						-305	6.63537		-305	5.65038		-305	6.58479		-305	5.9144		-305	7.09228
						-304	6.34048		-304	5.6144		-304	6.03509		-304	6.54475		-304	7.11913
						-303	6.23912		-303	6.37789		-303	5.39181		-303	6.84436		-303	6.11745
						-302	6.25034		-302	6.28021		-302	6.25731		-302	6.07393		-302	6.06711
						-301	6.42619		-301	5.43188		-301	7.04094		-301	4.48249		-301	5.82886
						-300	6.48061		-300	5.1311		-300	7.47368		-300	4.67704		-300	5.58221
						-299	6.18027		-299	6.08483		-299	6.84211		-299	5.07393		-299	6.08557
						-298	6.24864		-298	6.99743		-298	6.62573		-298	5.24514		-298	5.81711
						-297	6.7585		-297	6.16453		-297	7.32164		-297	5.21401		-297	5.82886
						-296	6.68129		-296	5.53985		-296	8.11696		-296	4.67315		-296	6.61409
						-295	6.53878		-295	5.6401		-295	8.8538		-295	5.54475		-295	6.45302
						-294	6.26531		-294	5.17738		-294	8.59064		-294	6.14786		-294	7.18792
						-293	5.8517		-293	6.02828		-293	9.64327		-293	7.49805		-293	6.76342
						-292	6.17789		-292	7.0617		-292	10.3333		-292	8.48249		-292	5.71141
						-291	6.66531		-291	6.51414		-291	9.99415		-291	7.79767		-291	6.13926
						-290	6.38163		-290	6.3856		-290	9.5614		-290	7.98833		-290	5.97819
						-289	6.40782		-289	6.87661		-289	7.60819		-289	6.67704		-289	5.96141
						-288	6.75986		-288	7.11568		-288	8.54386		-288	5.71206		-288	6.91779
						-287	7.23843		-287	6.56298		-287	9.7076		-287	6.28794		-287	7.18456
						-286	7.22585		-286	6.39075		-286	9.39181		-286	7.24514		-286	6.13591
						-285	6.62177		-285	5.65296		-285	8.61988		-285	8.61479		-285	5.84228
						-284	6.69456		-284	4.9563		-284	8.68421		-284	9.42023		-284	6.42114
						-283	6.6551		-283	6.09255		-283	9.61403		-283	8.29183		-283	6.1745
						-282	6.28163		-282	6.24679		-282	8.53216		-282	6.99611		-282	5.99161
						-281	6.23843		-281	6.36504		-281	8.4269		-281	6.63813		-281	6.66443
						-280	6.27993		-280	6.70437		-280	7.74854		-280	7.27627		-280	7.16779
						-279	6.38741		-279	5.93573		-279	6.02339		-279	7.55253		-279	7.22651
						-278	6.54354		-278	5.90745		-278	5.73684		-278	7.01167		-278	7.02181
						-277	6.55612		-277	6.65553		-277	5.70176		-277	6.57587		-277	7.53859
						-276	6.55136		-276	7.83805		-276	7.18129		-276	6.01945		-276	7.76007
						-275	6.4119		-275	8.17224		-275	8.79532		-275	6.71595		-275	6.86745
						-274	6.39388		-274	6.88175		-274	7.62573		-274	7.32296		-274	6.7047
						-273	7.24694		-273	5.76093		-273	6.83626		-273	8.4786		-273	7.13926
						-272	7.5449		-272	5.50386		-272	7.02339		-272	8.49027		-272	7.63926
						-271	7.37891		-271	5.89974		-271	7.66082		-271	8.2607		-271	7.46644
						-270	7.32347		-270	6.50386		-270	7.47953		-270	9.05448		-270	7.5453
						-269	6.55986		-269	7.19023		-269	8.58479		-269	6.78988		-269	7.70134
						-268	6.06497		-268	6.82519		-268	9.75439		-268	5.45525		-268	7.36242
						-267	6.11769		-267	6.62982		-267	8.78947		-267	6.88327		-267	7.23322
						-266	6.65476		-266	7.34962		-266	8.80702		-266	7.16342		-266	6.92282
						-265	6.82211		-265	6.36247		-265	8.76023		-265	6.3891		-265	6.18289
						-264	6.97075		-264	6.5527		-264	7.47953		-264	5.72373		-264	6.51846
						-263	7.18946		-263	7.02057		-263	7.67251		-263	5.8677		-263	7.34564
						-262	6.97823		-262	5.62211		-262	7.44444		-262	6.10506		-262	6.97819
						-261	7.1966		-261	7.62468		-261	8.57895		-261	7.24903		-261	6.54698
						-260	7.18231		-260	8.04627		-260	10.5205		-260	7.80156		-260	6.1594
						-259	6.96803		-259	5.92802		-259	10.193		-259	6.99611		-259	6.60906
						-258	7.1864		-258	6.01285		-258	9.24561		-258	8.66926		-258	7.03691
						-257	7.21089		-257	6.02057		-257	8.09357		-257	8.88327		-257	7.38255
						-256	6.80952		-256	6.18252		-256	8.30409		-256	7.81323		-256	7.5151
						-255	6.5915		-255	6.43959		-255	8.88889		-255	7.72763		-255	7.18624
						-254	6.62177		-254	6.28535		-254	9.35673		-254	7.32296		-254	7.61409
						-253	6.8381		-253	6.90231		-253	9.15789		-253	8.64591		-253	7.95134
						-252	7.23537		-252	6.0874		-252	9.94152		-252	9.10117		-252	7.96141
						-251	7.67517		-251	4.491		-251	10.9766		-251	7.31907		-251	7.85067
						-250	7.41735		-250	6.29306		-250	9.83041		-250	6.84436		-250	7.49664
						-249	7.02585		-249	7.2108		-249	10.3743		-249	6.36187		-249	7.51007
						-248	7.12007		-248	6.42416		-248	11.0702		-248	5.64981		-248	7.60906
						-247	7.18027		-247	6.73779		-247	8.59064		-247	6.43969		-247	7.36913
						-246	7.47891		-246	7.02571		-246	7.11111		-246	8.38132		-246	6.64262
						-245	7.48095		-245	7.23136		-245	7.8538		-245	8.02724		-245	6.40604
						-244	7.18571		-244	6.82776		-244	6.50877		-244	8.16342		-244	7.35403
						-243	7.18163		-243	7.22622		-243	5.11696		-243	9.18677		-243	8.24664
						-242	7.04796		-242	8.25964		-242	7.70176		-242	7.61868		-242	7.68289
						-241	6.98469		-241	8.36761		-241	10.6959		-241	7.97276		-241	7.29698
						-240	6.72517		-240	8.66067		-240	9.67252		-240	8.04669		-240	7.88423
						-239	6.74762		-239	7.75835		-239	7.77778		-239	6.85603		-239	8.00168
						-238	7.44864		-238	6.45758		-238	8.91228		-238	6.48249		-238	7.83893
						-237	7.45306		-237	5.73779		-237	9.23392		-237	6.70039		-237	8.14597
						-236	7.15952		-236	5.71979		-236	9.87134		-236	7.16342		-236	8.82047
						-235	7.11327		-235	6.48586		-235	11.2398		-235	6.35409		-235	8.95134
						-234	7.15578		-234	7.39846		-234	10.4971		-234	6.89494		-234	8.70134
						-233	7.13435		-233	8.17481		-233	8.35088		-233	7.64202		-233	8.73826
						-232	7.32483		-232	8.86118		-232	8.07018		-232	7.89494		-232	7.91107
						-231	8.00986		-231	9.87661		-231	8.22807		-231	8.49027		-231	7.01175
						-230	8.21293		-230	10.4961		-230	7.21053		-230	7.79767		-230	7.36913
						-229	8.23639		-229	9.26221		-229	8.35673		-229	7.9144		-229	7.73993
						-228	8.35578		-228	8.30077		-228	9.49123		-228	8.82879		-228	8.3406
						-227	8.07891		-227	8.96144		-227	8.26901		-227	7.3463		-227	8.2198
						-226	8.10408		-226	8.55784		-226	6.59649		-226	6.4358		-226	8.77349
						-225	8.25442		-225	7.84576		-225	7.23977		-225	7.69261		-225	9.95302
						-224	8.27755		-224	7.34962		-224	8.01754		-224	6.72373		-224	9.30034
						-223	7.93912		-223	7.57327		-223	9.33918		-223	6.14008		-223	8.77852
						-222	7.51225		-222	8.79692		-222	11.2807		-222	6.53307		-222	8.78691
						-221	7.36939		-221	8.51928		-221	10.3626		-221	7.26848		-221	8.9245
						-220	7.70442		-220	7.92802		-220	9.55556		-220	8.18288		-220	9.43289
						-219	7.7966		-219	8.09769		-219	9.50292		-219	8.87549		-219	9.17617
						-218	7.50918		-218	6.94087		-218	10.5614		-218	9.03502		-218	8.0151
						-217	7.49456		-217	6.72236		-217	10.3216		-217	8.4786		-217	7.37416
						-216	7.04932		-216	7.50643		-216	9.21637		-216	9.05058		-216	7.11745
						-215	7.26769		-215	7.52956		-215	8.37427		-215	9.40078		-215	7.2802
						-214	7.80136		-214	7.24936		-214	7.61404		-214	9.77821		-214	7.4698
						-213	7.79184		-213	7.99743		-213	8.14035		-213	9.73152		-213	7.80033
						-212	8.08129		-212	8.18509		-212	7.26316		-212	7.8677		-212	8.72651
						-211	8.12857		-211	7.00771		-211	7.18713		-211	6.15175		-211	8.38423
						-210	7.80986		-210	7.37018		-210	8.94152		-210	5.70428		-210	7.65604
						-209	8.00748		-209	8.24165		-209	12.8012		-209	5.71984		-209	8.50839
						-208	7.9898		-208	7.75064		-208	14.421		-208	6.80545		-208	8.8557
						-207	7.93061		-207	7.51414		-207	12.0468		-207	9.00389		-207	7.3104
						-206	8.28469		-206	8.59897		-206	12.3567		-206	7.83268		-206	7.33557
						-205	8.04286		-205	9.98458		-205	11.345		-205	6.16342		-205	7.79866
						-204	7.74184		-204	9.30591		-204	8.59649		-204	6.93774		-204	7.76342
						-203	7.97823		-203	7.35219		-203	8.39766		-203	6.71595		-203	8.08893
						-202	8.35306		-202	7.47558		-202	8.28655		-202	7.03113		-202	8.05369
						-201	8.24354		-201	6.8072		-201	10.4678		-201	8.85214		-201	8.21644
						-200	8.32415		-200	6.04113		-200	11.9006		-200	8.69261		-200	8.79362
						-199	8.72687		-199	7.45244		-199	12.0819		-199	7.92607		-199	8.64933
						-198	8.65238		-198	8.4036		-198	12.1287		-198	8.3035		-198	7.62584
						-197	8.38265		-197	9.46273		-197	11.4854		-197	7.70039		-197	7.53859
						-196	8.23435		-196	9.29563		-196	12.1462		-196	7.42023		-196	7.97483
						-195	8.38537		-195	8.3599		-195	10.0059		-195	6.87549		-195	8.44463
						-194	8.37891		-194	7.89203		-194	7.67836		-194	6.80156		-194	9.01678
						-193	8.20476		-193	6.98972		-193	6.19298		-193	8.12841		-193	8.7349
						-192	8.57415		-192	6.43702		-192	5.39766		-192	7.88716		-192	8.24497
						-191	8.71973		-191	7.09769		-191	5.92982		-191	6.71984		-191	7.49497
						-190	8.50986		-190	7.31877		-190	8.46199		-190	8.28405		-190	7.98825
						-189	8.3949		-189	6.67095		-189	9.58479		-189	9.06226		-189	8.87919
						-188	8.20068		-188	6.94602		-188	8.25731		-188	7.74319		-188	8.78859
						-187	8.22279		-187	6.98715		-187	7.54386		-187	7.84047		-187	9.1896
						-186	8.59456		-186	8.1311		-186	9.25146		-186	8.85992		-186	9.11577
						-185	9.9415		-185	9.27764		-185	10.7778		-185	8.61479		-185	8.86409
						-184	9.79626		-184	8.94859		-184	9.18129		-184	8.41245		-184	8.28356
						-183	8.93503		-183	7.87404		-183	8.63158		-183	9.51362		-183	8.7953
						-182	9.10068		-182	7.79692		-182	9.30994		-182	9.48638		-182	10.1762
						-181	8.55476		-181	8.20308		-181	9.7193		-181	10.2685		-181	9.09732
						-180	8.42551		-180	8.91774		-180	10.3977		-180	12.6031		-180	8.16275
						-179	8.60544		-179	9.13882		-179	11.4795		-179	11.8988		-179	9.00839
						-178	8.95476		-178	7.9383		-178	10.9123		-178	9.78599		-178	8.59396
						-177	9.07789		-177	8.02057		-177	11.3684		-177	9		-177	7.28859
						-176	8.82551		-176	8.44473		-176	12.1988		-176	10.1128		-176	7.15101
						-175	8.56769		-175	7.86118		-175	11.2281		-175	11.214		-175	7.93121
						-174	8.66667		-174	8.55013		-174	8.76608		-174	10.7704		-174	8.6745
						-173	9.00102		-173	9.63753		-173	7.55556		-173	10.035		-173	9.05537
						-172	9.17653		-172	10.6324		-172	9.43275		-172	7.92607		-172	8.18792
						-171	9.64796		-171	11.144		-171	10.0702		-171	7.60311		-171	7.78356
						-170	9.5415		-170	9.05399		-170	8.78947		-170	8.61089		-170	8.97987
						-169	9.47619		-169	7.67609		-169	8.30409		-169	9.5642		-169	9.39765
						-168	9.18946		-168	7.4473		-168	9.41521		-168	10.5681		-168	9.67785
						-167	8.35068		-167	7.31619		-167	9.43275		-167	9.13619		-167	9.76007
						-166	8.11122		-166	6.84833		-166	9.5731		-166	7.15564		-166	8.97148
						-165	8.4068		-165	6.90745		-165	10.076		-165	6.96887		-165	8.43624
						-164	8.72279		-164	8.47044		-164	8.26901		-164	7.22568		-164	8.6745
						-163	9.13027		-163	8.53984		-163	6.54971		-163	7.85992		-163	8.99329
						-162	9.05578		-162	8.20823		-162	6.49123		-162	8.35019		-162	8.37752
						-161	8.49218		-161	8.92288		-161	10.1403		-161	9.17121		-161	8.81879
						-160	8.80204		-160	8.56298		-160	11.5146		-160	9.68483		-160	9.80537
						-159	8.60816		-159	9.14139		-159	9.15205		-159	9.07393		-159	10.1628
						-158	8.0932		-158	10.874		-158	8.8655		-158	9.01946		-158	10.245
						-157	8.15986		-157	10.8972		-157	8.27485		-157	9.59144		-157	9.82383
						-156	8.36327		-156	9.59126		-156	8.04094		-156	10.4864		-156	9.20302
						-155	8.58742		-155	8.6401		-155	9.64327		-155	9.28016		-155	8.87919
						-154	8.43299		-154	8.03085		-154	9.95322		-154	8.5214		-154	8.93121
						-153	8.77687		-153	7.61954		-153	9.7193		-153	9.63424		-153	8.85235
						-152	9.05238		-152	7.94087		-152	9.2924		-152	10.3541		-152	8.75168
						-151	9.18912		-151	7.93573		-151	7.66667		-151	9.24903		-151	8.47987
						-150	9.1364		-150	7.30591		-150	6.39181		-150	8.38911		-150	9.53691
						-149	9.07551		-149	7.17995		-149	6.58479		-149	8.74708		-149	9.36913
						-148	9.28265		-148	7.95116		-148	7.92398		-148	9.5214		-148	7.66779
						-147	9.18469		-147	8.40617		-147	9.2807		-147	9.02724		-147	7.82047
						-146	8.9517		-146	8.97943		-146	9.59649		-146	8.39689		-146	8.95302
						-145	9.0085		-145	10.0154		-145	10		-145	8.61479		-145	9.9094
						-144	9.1619		-144	10.3291		-144	11.4503		-144	10.8599		-144	10.9245
						-143	9.84694		-143	9.55013		-143	10.7368		-143	11.3658		-143	10.5134
						-142	9.68946		-142	9.05913		-142	10.0175		-142	8.37743		-142	8.75
						-141	8.57993		-141	9.02828		-141	11.4854		-141	8.58366		-141	9.32383
						-140	8.54082		-140	8.05141		-140	11.5088		-140	8.51751		-140	8.84228
						-139	8.67585		-139	8.68123		-139	11.0994		-139	9.37354		-139	7.67114
						-138	8.97109		-138	9.05913		-138	10.2866		-138	11.1128		-138	8.10906
						-137	9.17959		-137	7.68123		-137	8.27485		-137	11.8171		-137	9.20638
						-136	9.37279		-136	7.75321		-136	7.64912		-136	11.8016		-136	9.79195
						-135	9.34048		-135	9.51157		-135	7.81287		-135	9.83658		-135	9.13591
						-134	9.03129		-134	10.1979		-134	10.1287		-134	8.09728		-134	8.82718
						-133	9.34694		-133	9.92545		-133	12.3918		-133	10.7704		-133	8.77181
						-132	9.64218		-132	9.41902		-132	12.4152		-132	11.9066		-132	9.17617
						-131	9.31599		-131	9.68123		-131	12.0059		-131	10.5642		-131	9.60235
						-130	9.04422		-130	10.3805		-130	11.3977		-130	10.607		-130	9.7198
						-129	9.1534		-129	9.15938		-129	11.4152		-129	9.56031		-129	10.1258
						-128	9.52177		-128	8.50643		-128	11.2281		-128	8.48638		-128	9.71477
						-127	9.79388		-127	9.52442		-127	11.0585		-127	8.40078		-127	9.22651
						-126	9.46735		-126	10.5527		-126	11.345		-126	9.76265		-126	9.37919
						-125	9.20544		-125	9.87147		-125	11.3158		-125	9.17121		-125	9.34899
						-124	9.18197		-124	8.96144		-124	12.0936		-124	10.7354		-124	9.63423
						-123	9.37143		-123	8.67352		-123	10.7661		-123	12.0078		-123	8.93456
						-122	9.69592		-122	8.33933		-122	9.08772		-122	10.498		-122	8.24497
						-121	9.70272		-121	9.30077		-121	10.0059		-121	10.4047		-121	8.91275
						-120	9.71837		-120	8.71208		-120	9.26901		-120	10.0117		-120	9.05201
						-119	10.0211		-119	8.15424		-119	9.60819		-119	10.0739		-119	9.06711
						-118	9.57687		-118	9.32648		-118	10.9123		-118	10.6576		-118	9.47148
						-117	9.01191		-117	8.88432		-117	10.1228		-117	10.5798		-117	9.6896
						-116	9.03605		-116	8.15938		-116	9.98246		-116	10.6342		-116	9.33221
						-115	9.17857		-115	7.95373		-115	11.6667		-115	9.8249		-115	8.5
						-114	9.93095		-114	7.2982		-114	12.5965		-114	10.4047		-114	8.35403
						-113	10.0568		-113	7.25964		-113	12.1403		-113	12.6459		-113	9.15268
						-112	9.89558		-112	9.8509		-112	12.2749		-112	13.2335		-112	9.57047
						-111	10.1272		-111	11.1182		-111	12.9415		-111	13.5331		-111	8.72148
						-110	10.2044		-110	9.45244		-110	10.9064		-110	13.1829		-110	9.06208
						-109	9.74796		-109	7.82005		-109	11.8187		-109	13.6693		-109	10.5973
						-108	9.51225		-108	8.84319		-108	12.2749		-108	13.7704		-108	10.6107
						-107	9.90986		-107	10.2956		-107	10.1053		-107	11.965		-107	9.52349
						-106	9.89524		-106	11.1928		-106	9.99415		-106	11.8521		-106	8.80369
						-105	9.66258		-105	11.2057		-105	9.94152		-105	13.9027		-105	8.18456
						-104	9.86837		-104	9.018		-104	11.7602		-104	14.0506		-104	8.00336
						-103	9.94558		-103	9.08997		-103	12.8947		-103	12.8132		-103	9.04027
						-102	10.0343		-102	10.2057		-102	11.8246		-102	14.9105		-102	10.1477
						-101	9.9034		-101	8.62725		-101	10.5088		-101	14.7315		-101	10.0872
						-100	9.52755		-100	7.78149		-100	9.88889		-100	12.8794		-100	9.5302
						-99	9.54286		-99	8.1491		-99	9.03509		-99	13.2062		-99	9.1594
						-98	9.77925		-98	7.9383		-98	8.75439		-98	11.3697		-98	9.06711
						-97	10.0242		-97	8.53984		-97	9.25146		-97	15.7198		-97	9.02517
						-96	9.99456		-96	9.37275		-96	10.1053		-96	17.1712		-96	9.7198
						-95	9.97449		-95	9.83033		-95	10.0409		-95	10.8949		-95	9.35235
						-94	9.58401		-94	9.64267		-94	10.5672		-94	9.03113		-94	8.5604
						-93	9.3551		-93	9.17481		-93	11.8012		-93	10.1829		-93	9.28859
						-92	9.3449		-92	8.23907		-92	11.9123		-92	11.1868		-92	9.63926
						-91	9.25986		-91	8.22108		-91	11.6901		-91	11.6887		-91	9.00671
						-90	9.44796		-90	8.12596		-90	10.6901		-90	11.7549		-90	8.67953
						-89	9.81463		-89	7.75064		-89	8.11696		-89	11.9261		-89	9.55369
						-88	9.92585		-88	8.83805		-88	7.17544		-88	11.4397		-88	9.83557
						-87	10.0925		-87	9.72236		-87	10.0175		-87	9.88327		-87	8.86409
						-86	10.5741		-86	9.45501		-86	10.0819		-86	8.64981		-86	9.13758
						-85	9.96293		-85	8.28021		-85	8.05848		-85	8.66926		-85	10.0537
						-84	9.44456		-84	8.39332		-84	7.64912		-84	10.3307		-84	9.60235
						-83	9.71939		-83	9.37275		-83	8.25146		-83	10.502		-83	10.3641
						-82	9.5619		-82	11.311		-82	7.97076		-82	9.64202		-82	10.2668
						-81	9.34388		-81	11.3265		-81	7.76023		-81	9.23346		-81	10.1829
						-80	9.91395		-80	10.4833		-80	8.87719		-80	10.3346		-80	9.83725
						-79	9.91429		-79	11.3059		-79	10.848		-79	11.4591		-79	8.52517
						-78	9.63707		-78	11.6838		-78	11.117		-78	10.9416		-78	8.66443
						-77	9.89864		-77	10.9614		-77	8.91813		-77	8.87159		-77	9.00336
						-76	9.72245		-76	10.4987		-76	10.3333		-76	8.15564		-76	9.25336
						-75	9.96326		-75	10.4987		-75	12.3743		-75	9.92607		-75	9.6057
						-74	10.1711		-74	10.9486		-74	11.7427		-74	11.6109		-74	9.89597
						-73	10.0888		-73	11.2057		-73	12.0468		-73	11.3191		-73	9.59228
						-72	10.0789		-72	11.1542		-72	11.7018		-72	10.3346		-72	9.6896
						-71	9.8		-71	12.1491		-71	10.2456		-71	9.75097		-71	9.95134
						-70	9.5381		-70	10.8149		-70	10.0409		-70	10.2451		-70	9.33054
						-69	10.5204		-69	9.08483		-69	9.75439		-69	10.0973		-69	8.41107
						-68	10.5262		-68	8.85861		-68	9.09942		-68	7.71984		-68	8.58893
						-67	10.0201		-67	9.20566		-67	9.73684		-67	7.56031		-67	9.48826
						-66	11.0898		-66	9.41388		-66	10.1813		-66	8.66537		-66	9.63591
						-65	11.3031		-65	9.58355		-65	11		-65	9.05448		-65	9.1443
						-64	10.5918		-64	9.81491		-64	12.4912		-64	9.35019		-64	8.71141
						-63	10.3031		-63	10.9023		-63	12.3392		-63	8.84436		-63	9.44463
						-62	11.0435		-62	10.8869		-62	12.2105		-62	8.47471		-62	10.7617
						-61	10.6037		-61	9.07969		-61	12.6257		-61	11.2257		-61	11.5017
						-60	9.83061		-60	9.64781		-60	11.1637		-60	12.4436		-60	11.5017
						-59	10.6956		-59	11.3188		-59	9.23977		-59	13.3191		-59	10.1611
						-58	10.6473		-58	11.1928		-58	9.76023		-58	13.6109		-58	9.54866
						-57	9.98095		-57	10.6273		-57	12.0526		-57	12.4008		-57	9.68121
						-56	10.2469		-56	10.3985		-56	11.3567		-56	11.8132		-56	9.49497
						-55	11.2762		-55	9.45244		-55	9.51462		-55	10.0623		-55	9.04195
						-54	11.1605		-54	9.0617		-54	10.2632		-54	11.4008		-54	8.62752
						-53	10.7816		-53	8.87404		-53	11.6257		-53	13.6381		-53	10.3356
						-52	10.7197		-52	9.39075		-52	12.4444		-52	13.4086		-52	11.3809
						-51	9.93435		-51	8.8946		-51	12.8304		-51	13.537		-51	11.4715
						-50	9.78265		-50	8.8509		-50	12.7076		-50	13.9611		-50	11.7567
						-49	9.91225		-49	10.108		-49	16.7076		-49	13.7627		-49	10.2886
						-48	9.73231		-48	8.96144		-48	16.4854		-48	11.8327		-48	9.49497
						-47	10.3146		-47	9.32134		-47	9.74854		-47	10.3113		-47	9.11913
						-46	10.9276		-46	10.2751		-46	7.66667		-46	9.62257		-46	8.20973
						-45	10.7337		-45	9.44473		-45	8.8655		-45	7.89105		-45	8.52517
						-44	10.5017		-44	8.43188		-44	8.34503		-44	9.24514		-44	9.7802
						-43	10.2231		-43	9.97943		-43	7.56725		-43	11.4319		-43	10.495
						-42	9.94184		-42	13.3008		-42	8.0117		-42	10.7587		-42	10.0973
						-41	10.5929		-41	11.7635		-41	7.76023		-41	9.88327		-41	9.55705
						-40	10.9269		-40	11.0051		-40	9.64912		-40	15.3346		-40	9.31544
						-39	10.4633		-39	11.1054		-39	10.6959		-39	17.2101		-39	9.4849
						-38	10.4425		-38	9.21337		-38	9.64912		-38	14.6109		-38	10.2785
						-37	10.8925		-37	8.87147		-37	8.66667		-37	13.144		-37	9.72819
						-36	10.9034		-36	9.49614		-36	8.15205		-36	10.3385		-36	8.72819
						-35	10.5844		-35	10.653		-35	8.38597		-35	11.358		-35	8.84396
						-34	10.8224		-34	10.7584		-34	8.5731		-34	11.7665		-34	8.89262
						-33	10.8544		-33	11.5064		-33	9.84211		-33	10.2802		-33	9.40268
						-32	10.7575		-32	12.036		-32	12.4971		-32	9.64202		-32	9.61577
						-31	10.867		-31	12.6864		-31	12.7427		-31	10.2218		-31	10.156
						-30	11.4463		-30	13.6273		-30	10.6667		-30	12.6693		-30	11.1778
						-29	11.2405		-29	13.3727		-29	10.579		-29	12.8171		-29	11.0671
						-28	11.6473		-28	12.3702		-28	10.462		-28	12.6265		-28	9.64094
						-27	12.0041		-27	10.6273		-27	11.386		-27	12.6187		-27	8.63758
						-26	11.1092		-26	11.1902		-26	11.3041		-26	10.7315		-26	9.90436
						-25	10.9197		-25	12.9846		-25	11.7368		-25	12.8833		-25	10.8473
						-24	11.1844		-24	11.7172		-24	12.4678		-24	13.7276		-24	10.4899
						-23	11.2276		-23	9.12853		-23	9.81287		-23	11.7276		-23	10.1091
						-22	11.1718		-22	8.33419		-22	11.6433		-22	12.5331		-22	10.2953
						-21	11.5388		-21	8.75064		-21	12.5263		-21	12.6615		-21	9.75336
						-20	11.6616		-20	8.90746		-20	10.0526		-20	11.4786		-20	9.77181
						-19	11.9544		-19	10.2134		-19	9.29824		-19	13.0195		-19	10.995
						-18	11.8408		-18	11.2082		-18	11.2749		-18	13.1673		-18	10.1091
						-17	10.9837		-17	10.4139		-17	12.152		-17	15.8755		-17	9.19631
						-16	11.2167		-16	9.71465		-16	9.8655		-16	22.2218		-16	10.9278
						-15	12.8578		-15	10.7095		-15	11.0702		-15	21.2179		-15	12.25
						-14	12.7398		-14	10.6195		-14	12.3158		-14	18.4591		-14	11.2517
						-13	11.2959		-13	9.12339		-13	10.9766		-13	18.4903		-13	10.9077
						-12	11.0197		-12	9.34961		-12	12.5497		-12	14.9805		-12	12.0638
						-11	11.5129		-11	9.6581		-11	16.3801		-11	13.8171		-11	12.1678
						-10	11.3578		-10	9.98972		-10	15.3801		-10	13.9766		-10	12.302
						-9	11.8333		-9	15.3702		-9	11.9415		-9	11.0117		-9	11.1309
						-8	11.5449		-8	15.5604		-8	11.1053		-8	10.1634		-8	9.19463
						-7	10.2544		-7	11.3033		-7	13.1754		-7	13.4942		-7	8.1594
						-6	11.5003		-6	21.1594		-6	13.2105		-6	13.1751		-6	8.03356
						-5	12.6252		-5	33.6324		-5	13.4912		-5	12.07		-5	9.88591
						-4	10.6037		-4	25.0668		-4	25.0292		-4	22.7743		-4	11.396
						-3	7.21361		-3	29.8355		-3	31.3041		-3	30.3774		-3	13.2282
						-2	6.33027		-2	38.6247		-2	22.2456		-2	25.642		-2	13.203
						-1	4.7932		-1	29.6632		-1	116.778		-1	110.879		-1	16.3087
						0	27.3949		0	29.527		0	183.48		0	203.763		0	21.094
						1	62.2296		1	33.5733		1	84.2047		1	115.599		1	15.3322
						2	48.6041		2	42.3496		2	22.7427		2	28.3735		2	10.3171
						3	15.9388		3	31.2236		3	26.8889		3	33.4825		3	12.552
						4	22.8558		4	37.4062		4	21.2749		4	23.2335		4	11.9497
						5	20.9167		5	36.0643		5	16.4444		5	13.5409		5	10.9832
						6	6.35136		6	9.73008		6	15.1462		6	13.4319		6	11.1007
						7	8.99796		7	8.63239		7	10.0585		7	12.1012		7	9.98993
						8	8.76769		8	9.491		8	9.19298		8	11.5525		8	10.0554
						9	9.97891		9	10.1722		9	8.90643		9	11.572		9	10.8171
						10	12.9476		10	10.7995		10	8.34503		10	16.0389		10	10.9044
						11	12.4531		11	13.0694		11	10.4503		11	15.2218		11	10.297
						12	11.0823		12	13.1954		12	11.8947		12	14.109		12	9.5755
						13	11.2364		13	10.6864		13	12.4854		13	15.3424		13	8.87919
						14	10.6133		14	12.1722		14	12.0351		14	13.7004		14	9.45134
						15	11.1119		15	12.6735		15	11.6257		15	18.2879		15	10.2919
						16	10.9986		16	13.0874		16	10.9298		16	16.9222		16	9.64597
						17	11.3554		17	12.1671		17	10.0409		17	16.7432		17	8.96477
						18	12.2718		18	9.59897		18	10.8597		18	15.8132		18	8.88423
						19	11.4031		19	10.5296		19	12.7485		19	11.2763		19	8.3406
						20	10.4769		20	12.2853		20	12.5029		20	12.3541		20	8.96644
						21	11.3772		21	11.9563		21	10.9298		21	15.3385		21	10.0654
						22	11.8643		22	9.80206		22	9.51462		22	15.4669		22	9.97651
						23	11.5252		23	8.51671		23	12.345		23	13.2023		23	10.3003
						24	11.8592		24	9.07198		24	13.9649		24	11.8093		24	11.6359
						25	11.7		25	10.5321		25	12.4094		25	10.0934		25	12.4111
						26	11.4143		26	10.7584		26	12.0819		26	11.4942		26	11.3356
						27	11.0908		27	12.2365		27	10.5848		27	13.9027		27	10.0856
						28	10.8272		28	13.7532		28	13.269		28	15.393		28	10.3087
						29	11.7639		29	12.455		29	14.2573		29	15.1479		29	10.2181
						30	11.7225		30	10.8175		30	11.5146		30	12.3969		30	10.245
						31	10.9398		31	10.2776		31	10.2222		31	9.4358		31	11.1242
						32	11.0337		32	10.0977		32	10.7953		32	12.2451		32	12.6225
						33	11.9932		33	10.2674		33	13.2105		33	14.5953		33	11.8674
						34	12.5177		34	11.1851		34	13.579		34	16.1829		34	10.0151
						35	12.0949		35	10.3445		35	15.2456		35	16.8093		35	9.42785
						36	11.5898		36	10.4473		36	15.0526		36	16.4047		36	9.22148
						37	11.116		37	10.4396		37	10.883		37	15.2685		37	10.0403
						38	11.5048		38	9.13625		38	13.1988		38	14.5681		38	10.4732
						39	11.6306		39	11.311		39	13.0819		39	14.0311		39	9.69295
						40	11.0524		40	11.09		40	9.94152		40	16.0234		40	8.75
						41	11.7782		41	9.18252		41	9.40351		41	14.8521		41	9.54195
						42	11.6929		42	8.63496		42	8.90643		42	10.1167		42	10.297
						43	10.7895		43	8.72494		43	10.655		43	10.9805		43	9.59899
						44	11.732		44	10.7378		44	11.2866		44	10.4942		44	9.66611
						45	11.6177		45	11.0103		45	10.9708		45	13.2218		45	10.3171
						46	10.7612		46	10.2468		46	11.8129		46	13.7587		46	10.4429
						47	10.7095		47	11.9383		47	10.9357		47	12.4825		47	10.4195
						48	11.4803		48	12.4036		48	9.96491		48	13.1323		48	9.97148
						49	12.051		49	13.7069		49	12.4503		49	12.572		49	10.8322
						50	11.1558		50	14.9589		50	12.9298		50	13.4241		50	11.5235
						51	11		51	13.3213		51	13.7778		51	17.5448		51	10.1393
						52	11.4031		52	10.6684		52	15.8421		52	18.6926		52	9.47148
						53	11.1915		53	9.86632		53	14.2456		53	13.9338		53	10.4312
						54	12.2493		54	10.964		54	12.2456		54	11.1206		54	10.5671
						55	13.0466		55	11.5527		55	10.8655		55	11.179		55	10.3507
						56	11.5932		56	11.4524		56	11.386		56	12.8599		56	10.9396
						57	11.6493		57	9.87918		57	13.421		57	12.8249		57	10.2869
						58	11.6629		58	8.84062		58	11.8655		58	11.5798		58	9.81544
						59	10.566		59	8.75064		59	11.193		59	11.1673		59	11.6829
						60	9.64252		60	8.38303		60	13.5439		60	11.9455		60	12.6141
						61	9.38605		61	7.70951		61	14.3801		61	13.1595		61	11.4178
						62	9.68572		62	8.30334		62	12.3509		62	14.1595		62	11.0369
						63	10.385		63	8.65553		63	10.9649		63	13.393		63	11.2299
						64	10.5983		64	8.52956		64	10.6199		64	12.2335		64	11.2768
						65	9.85714		65	9.41902		65	8.92398		65	13.3346		65	10.4933
						66	9.91429		66	11.491		66	8.23392		66	13.4747		66	9.51342
						67	9.94014		67	10.5347		67	8.73684		67	14.0078		67	10.2886
						68	10.2058		68	8.81491		68	8.48538		68	13.0156		68	11.6879
						69	10.648		69	9.31362		69	8.16959		69	12.0467		69	11.6829
						70	10.9418		70	8.86375		70	8.45029		70	12.5798		70	10.8138
						71	10.7054		71	8.95887		71	9.49123		71	14.3891		71	11.2836
						72	10.1167		72	8.62725		72	11.3158		72	18.5798		72	9.82047
						73	10.3316		73	9.018		73	9.38597		73	15.6965		73	7.84732
						74	11.0486		74	10.2776		74	7.66082		74	11.5837		74	9.41107
						75	11.2367		75	10.874		75	9.23392		75	13.1362		75	10.5906
						76	10.4993		76	10.5527		76	12.0292		76	13.2257		76	10.4664
						77	10.1922		77	8.94601		77	12.7895		77	11.5097		77	10.0789
						78	10.7847		78	8.92031		78	10.8889		78	12.7665		78	9.93456
						79	10.748		79	11.9666		79	10.4737		79	13.8444		79	10.3523
						80	9.81225		80	11.8175		80	9.87134		80	15.6265		80	10.0537
						81	9.55952		81	9.57583		81	9.42105		81	21.8093		81	10.7181
						82	9.91497		82	9.19794		82	7.98246		82	19.1517		82	10.8423
						83	10.3663		83	9.49614		83	9.04678		83	14.0856		83	9.46477
						84	10.8541		84	10.2134		84	11.3158		84	24.7627		84	9.6594
						85	10.8095		85	10.3805		85	10.7193		85	21.8288		85	10.3171
						86	10.7925		86	11.2879		86	8.55556		86	10.0272		86	10.1007
						87	10.4966		87	10.7943		87	8.28655		87	10.2296		87	10.0419
						88	9.96531		88	9.38818		88	10.4678		88	11.7899		88	10.0805
						89	10.2582		89	9.60668		89	10.0468		89	12.8794		89	9.5453
						90	10.1469		90	10.2185		90	10.3684		90	12.4475		90	9.59564
						91	9.85374		91	10.1748		91	11.421		91	13.0856		91	9.91107
						92	10.6174		92	9.6401		92	11.1813		92	11.8366		92	9.94128
						93	10.9017		93	9.36761		93	12.2749		93	15.0272		93	9.04698
						94	10.5673		94	10.0463		94	10.5322		94	14.7043		94	8.61074
						95	10.15		95	11.2596		95	8.49123		95	11.1673		95	8.74161
						96	10.1993		96	11.9126		96	9.18129		96	11.6654		96	9.38758
						97	10.4952		97	11.0103		97	8.91813		97	11.2451		97	10.4211
						98	10.3228		98	10.6247		98	11.6491		98	10.7782		98	9.51342
						99	9.73333		99	9.74807		99	13.1813		99	10.3152		99	9.04362
						100	9.26054		100	9.7892		100	10.9766		100	9.607		100	9.10738
						101	9.67687		101	10.5964		101	9.50292		101	9.92996		101	8.52181
						102	9.70306		102	9.33933		102	11.0994		102	13.4942		102	9.04866
						103	9.58231		103	8.85861		103	11.3567		103	13.0234		103	9.70638
						104	9.84422		104	8.29049		104	10.6316		104	12.751		104	9.27852
						105	9.88231		105	8.48843		105	11.152		105	15.6887		105	9.96477
						106	9.94796		106	8.69152		106	10.421		106	14.0973		106	10.1258
						107	10.2326		107	8.1311		107	11.0936		107	11.5175		107	9.81711
						108	10.2884		108	11.3008		108	10.8246		108	12.5486		108	9.88926
						109	10.2272		109	13.0463		109	10.2281		109	14.1634		109	9.40772
						110	10.2027		110	11.9589		110	10.5029		110	16.1945		110	9.58054
						111	10.0354		111	12.2211		111	10.4854		111	15.8327		111	10.2852
						112	10.2524		112	11.5424		112	10.3801		112	14.1868		112	10.1007
						113	10.2187		113	12.0463		113	11.5439		113	14.0428		113	9.43792
						114	9.9517		114	10.5193		114	13.4328		114	12.8288		114	8.71644
						115	9.75068		115	10.4936		115	14.0702		115	13.0895		115	8.66443
						116	9.67891		116	11.3162		116	14.1228		116	13.2724		116	9.57383
						117	9.86395		117	9.018		117	13.731		117	11.2724		117	10.8272
						118	10.0782		118	9.29049		118	11.6608		118	9.14786		118	11.3456
						119	10.1231		119	9.82005		119	10.3158		119	9.41634		119	10.703
						120	10.0133		120	9.33676		120	10.2515		120	10.7938		120	9.79362
						121	9.72857		121	9.05399		121	9.10526		121	14.3541		121	9.30034
						122	9.84116		122	9.23393		122	8.45029		122	14.5953		122	9.29866
						123	10.1401		123	10.0797		123	11.8421		123	11.4708		123	9.82886
						124	10.0289		124	10.3008		124	15.386		124	11.0973		124	9.75336
						125	9.89728		125	9.50129		125	13.4678		125	11.8171		125	9.72819
						126	10.0759		126	10.4216		126	10.7719		126	13.3852		126	9.82886
						127	10.2075		127	11.7841		127	9.76023		127	11.1323		127	9.52852
						128	10.182		128	12.1337		128	11.269		128	9.66537		128	9.33054
						129	9.91463		129	11.4216		129	13.0468		129	11.6148		129	9.36242
						130	9.58265		130	10.4524		130	14.0936		130	11.1284		130	9.88423
						131	9.47007		131	9.63239		131	14.5322		131	11.0195		131	9.82383
						132	9.78129		132	8.09769		132	11.7778		132	11.8833		132	9.88255
						133	9.69796		133	8.07198		133	8.16959		133	12.249		133	9.93289
						134	9.47007		134	9.02057		134	8.19883		134	12.8016		134	9.70134
						135	9.58231		135	10.2365		135	11.5146		135	12.7159		135	8.52349
						136	9.60374		136	10.2494		136	11.655		136	10.6148		136	7.30201
						137	9.78946		137	9.66838		137	11.6374		137	9.35798		137	7.90101
						138	9.29694		138	8.8072		138	12.0351		138	10.9261		138	8.80201
						139	8.85544		139	7.75064		139	10.5088		139	10.9805		139	8.82886
						140	8.77075		140	8.32134		140	9.72515		140	11.0973		140	8.81208
						141	9.09592		141	8.26478		141	9.4386		141	11.6537		141	8.76846
						142	9.26429		142	7.81234		142	10.614		142	11.5992		142	8.64094
						143	9.3864		143	7.93316		143	10.1287		143	14.3191		143	8.88591
						144	9.97381		144	9.28535		144	9.53216		144	13.6303		144	8.63087
						145	9.98469		145	10.5733		145	10.0643		145	10.4358		145	8.01846
						146	9.54592		146	10.0771		146	11.2047		146	10.3074		146	8.57215
						147	9.38299		147	8.72236		147	10.7778		147	11.1245		147	9.35235
						148	9.2534		148	7.57841		148	8.28655		148	12.4124		148	8.90101
						149	9.09456		149	8.13882		149	8.73099		149	12.7159		149	8.94631
						150	9.15952		150	9.62725		150	9.63158		150	12.0973		150	9.73993
						151	9.39082		151	10.1748		151	9.84211		151	11.1829		151	9.61242
						152	9.72959		152	10.653		152	11.4328		152	11.5136		152	9.72651
						153	9.59456		153	9.76607		153	13.3041		153	13.3541		153	9.35906
						154	9.18095		154	8.17995		154	11.7661		154	11.4591		154	8.62752
						155	9.44184		155	7.85861		155	9.68421		155	9.64591		155	8.76174
						156	9.76803		156	7.29049		156	11.5848		156	11.5914		156	7.99832
						157	9.58708		157	8.59126		157	12.076		157	10.3346		157	7.63255
						158	9.30238		158	9.35733		158	10.6667		158	8.393		158	8.28691
						159	9.11973		159	8.43702		159	9.31579		159	12.5448		159	8.2651
						160	9.32891		160	8.58355		160	9.50292		160	13.4864		160	8.23658
						161	9.23061		161	8.81491		161	17		161	13.1245		161	8.76007
						162	8.93844		162	9.58098		162	17.345		162	13.9611		162	8.63255
						163	9.20578		163	8.9126		163	10.614		163	13.4669		163	8.48322
						164	9.43197		164	7.5527		164	9.58479		164	12.7782		164	9.37416
						165	9.19184		165	8.21337		165	8.68421		165	10.856		165	9.80369
						166	9.73946		166	9.89974		166	8.34503		166	9.38521		166	9.49329
						167	9.3983		167	9.98715		167	10.8304		167	10.0739		167	8.69295
						168	8.49728		168	10.1363		168	10.9357		168	13.7043		168	8.59732
						169	8.55272		169	10.1234		169	9.23392		169	13.786		169	9.17617
						170	8.5483		170	10		170	8.55556		170	14.6342		170	9.1057
						171	8.92585		171	10.892		171	8.62573		171	15.4358		171	8.79027
						172	8.94252		172	11.6761		172	11.6433		172	15.2841		172	8.58389
						173	8.84456		173	11.8329		173	13.462		173	14.9689		173	8.37081
						174	8.74218		174	9.99229		174	13.5497		174	13.2218		174	7.94128
						175	8.63265		175	8.52442		175	12.5263		175	12.2451		175	8.2802
						176	9.01191		176	10.2314		176	12.4152		176	10.07		176	9.71477
						177	9.35816		177	11.7789		177	13.8538		177	8.87549		177	9.80034
						178	9.59252		178	10.0257		178	11.5322		178	8.70817		178	8.65604
						179	9.43027		179	7.98972		179	10.7427		179	8.09728		179	8.55201
						180	9.16531		180	7.30591		180	13.9357		180	8.70428		180	8.25671
						181	9.28674		181	8.5347		181	14.2398		181	9.5214		181	8.73322
						182	9.23231		182	8.75064		182	13.1462		182	10.0584		182	8.91946
						183	9.03503		183	7.81491		183	12.2164		183	11.1401		183	8.0604
						184	8.92109		184	8.48072		184	10.6842		184	11.2646		184	7.64933
						185	8.93333		185	8.78406		185	10.1228		185	9.80545		185	6.72651
						186	9.24082		186	7.81748		186	11.2573		186	8.63035		186	7.37584
						187	9.18572		187	7.02314		187	9.83041		187	8.82101		187	7.64094
						188	8.93469		188	7.6144		188	8.16374		188	9.91051		188	7.76678
						189	8.77959		189	8.63753		189	12.883		189	10.0545		189	8.20805
						190	8.42789		190	8.03856		190	13.0526		190	9.26459		190	7.34564
						191	8.45748		191	7.59897		191	9.35088		191	8.98833		191	7.3708
						192	8.62313		192	8.7018		192	9.34503		192	8.63424		192	7.52684
						193	9.24388		193	8.982		193	10.1813		193	7.92607		193	7.57383
						194	9.25748		194	8.94859		194	10.0994		194	8.12841		194	7.23658
						195	8.74082		195	8.15424		195	8.49123		195	8.12841		195	6.75168
						196	8.4398		196	7.7018		196	7.5731		196	7.23346		196	7.58054
						197	8.31428		197	8.87918		197	23.4269		197	10.0545		197	8.8943
						198	8.26429		198	10.8329		198	22.7193		198	11.4669		198	9.53188
						199	8.00034		199	11.6787		199	7.91228		199	9.09728		199	9.13926
						200	7.96871		200	10.6298		200	9.04678		200	9.99611		200	8.71309
						201	8.45034		201	10.1748		201	9.11696		201	13.428		201	8.63591
						202	8.69014		202	9.86375		202	9.12281		202	13.249		202	8.51342
						203	8.55476		203	8.50643		203	9.29824		203	9.67704		203	8.65604
						204	8.33299		204	8.26735		204	9.89474		204	8.58755		204	8.81208
						205	8.15		205	8.19794		205	10.2749		205	8.77043		205	7.61745
						206	8.35816		206	7.66324		206	11.2632		206	8.45136		206	7.11242
						207	8.38333		207	8.22622		207	11.6667		207	8.81323		207	8.18121
						208	8.34558		208	9.22879		208	11.5848		208	8.99611		208	7.90436
						209	8.3102		209	9.46016		209	10.2164		209	8.29572		209	7.92953
						210	8.66122		210	7.91003		210	9.77778		210	8.3463		210	7.60738
						211	8.83775		211	7.48843		211	10.2222		211	9.45525		211	6.94967
						212	8.6034		212	8.18252		212	9.49708		212	9.75097		212	6.96644
						213	8.31088		213	7.08226		213	8.91813		213	9.68093		213	6.63758
						214	8.25578		214	6.17224		214	9.67252		214	9.91829		214	6.99161
						215	8.29422		215	6.65553		215	10.1988		215	11.1984		215	6.91107
						216	8.24286		216	8.21594		216	9.77193		216	11.1673		216	6.87248
						217	8.13061		217	9.18766		217	10.2749		217	10.3463		217	7.58054
						218	8.18912		218	8.41388		218	9.71345		218	11.1479		218	8.02852
						219	8.65408		219	10.5296		219	7.87719		219	10.3269		219	7.81544
						220	8.81905		220	11.0231		220	6.81871		220	8.52529		220	7.35235
						221	8.67517		221	9.08997		221	6.5731		221	8.47471		221	7.20973
						222	8.68061		222	8.88946		222	8.16959		222	8.57587		222	7.21141
						223	8.54898		223	9.17481		223	9.75439		223	10.07		223	7.93289
						224	8.26905		224	9.11568		224	8.84211		224	10.4436		224	8.84899
						225	8.27551		225	7.92288		225	6.76023		225	8.76654		225	8.72819
						226	8.06156		226	7.13368		226	6.54971		226	8.56809		226	8.28188
						227	7.64388		227	7.3599		227	8.60819		227	8.90662		227	7.95805
						228	7.51258		228	7.2365		228	8.44444		228	9.74319		228	6.74161
						229	7.40578		229	7.28792		229	8.66082		229	10.4514		229	6.70134
						230	7.15		230	7.8509		230	10.421		230	8.83268		230	7.27181
						231	7.4085		231	7.93573		231	12.2281		231	7.26459		231	6.71644
						232	7.83095		232	8.52185		232	12.1813		232	8.45914		232	6.87584
						233	8.08469		233	9.59383		233	10.5965		233	8.56809		233	7.72987
						234	8.10782		234	8.86375		234	12.2982		234	8.05837		234	7.63591
						235	7.51871		235	8.82776		235	13.4328		235	7.9572		235	7.08389
						236	7.42279		236	8.74036		236	12.7485		236	7.64591		236	7.8255
						237	7.74762		237	7.91517		237	12.1988		237	9.4358		237	7.27349
						238	7.56905		238	7.53213		238	10.6374		238	11.7587		238	5.66779
						239	7.47483		239	7.58612		239	8.91813		239	11.2957		239	6.0302
						240	7.60272		240	8.1928		240	8.45029		240	10.0545		240	6.38758
						241	7.6085		241	8.97686		241	8.4386		241	10.2607		241	6.7198
						242	7.64966		242	8.85604		242	9.04678		242	9.93774		242	7.22148
						243	7.75204		243	6.90231		243	9.38012		243	10.0195		243	7.03691
						244	7.77347		244	6.46015		244	9.46784		244	10.3269		244	7.65772
						245	7.55136		245	7.2545		245	8.92982		245	9.61868		245	8.26846
						246	7.66565		246	7.89203		246	7.95906		246	8.5214		246	7.61745
						247	7.52891		247	9.51414		247	8.52047		247	8.99222		247	7.06208
						248	7.07585		248	8.98972		248	6.60819		248	8.23735		248	6.65604
						249	7.48401		249	6.46787		249	3.94737		249	6.87549		249	6.59899
						250	7.70714		250	6.55784		250	4.90643		250	8.93385		250	6.99497
						251	7.77313		251	6.89203		251	7.04678		251	9.45914		251	6.51678
						252	7.73571		252	7.71208		252	8.4269		252	8.31907		252	6.64094
						253	7.49864		253	7.34704		253	9.22807		253	8.42802		253	7.60906
						254	7.30306		254	6.09769		254	8.04678		254	8.93774		254	6.75503
						255	6.99626		255	7.52442		255	8.27485		255	8.84436		255	6.15268
						256	7.08946		256	7.19537		256	11.4561		256	9.28016		256	6.5151
						257	7.32721		257	6.49614		257	11.4152		257	9.32296		257	6.30369
						258	7.42721		258	8.26735		258	8.68421		258	10.8794		258	6.5453
						259	7.79456		259	8.60668		259	7.69591		259	12.1868		259	6.28356
						260	7.60238		260	9.12853		260	9.04094		260	11.8444		260	5.84899
						261	7.15578		261	8.71722		261	8.66667		261	10.2218		261	6.16443
						262	7.52313		262	8.05655		262	7.09941		262	9.94163		262	6.19463
						263	8.22449		263	9.0437		263	7.67836		263	9.92607		263	7.03356
						264	7.90748		264	7.75321		264	7.48538		264	7.83268		264	7.56711
						265	6.90782		265	6.69923		265	8.05848		265	8.2607		265	6.86745
						266	7.03674		266	6.82262		266	11.0409		266	8.16342		266	6.71141
						267	7.39218		267	6.49357		267	11.4854		267	7.66148		267	5.98825
						268	7.41735		268	6.41902		268	9.77193		268	9.01946		268	6.20134
						269	7.15782		269	6.79949		269	9.27485		269	10.9416		269	6.72316
						270	7.12687		270	7.85347		270	8.46784		270	11.5642		270	5.98993
						271	8.07347		271	8.58612		271	7.54971		271	11.2724		271	5.91107
						272	7.68776		272	8.36761		272	8.18713		272	9.89494		272	6.11577
						273	6.88333		273	9.19794		273	8.69591		273	7.03891		273	6.43792
						274	7.44184		274	9.47815		274	8.87719		274	6.95331		274	6.39262
						275	7.72041		275	7.30591		275	8.9883		275	7.54864		275	6.41275
						276	7.45816		276	5.38046		276	9.28655		276	7.27627		276	6.43121
						277	7.19524		277	5.91003		277	7.83626		277	9.24124		277	6.03691
						278	7.3102		278	7.39589		278	5.2807		278	11.2335		278	6.01846
						279	7.27653		279	7.20566		279	5.8538		279	11.0662		279	6.16275
						280	7.75102		280	7.12596		280	7.96491		280	8.9144		280	6.40436
						281	7.89082		281	7.44473		281	8.06433		281	10.0272		281	6.2198
						282	7.32449		282	7.41131		282	8.10526		282	11.4864		282	5.63758
						283	7.08265		283	7.02057		283	7.97661		283	9.28016		283	6.18121
						284	6.88673		284	6.19023		284	7.21637		284	9.04669		284	7.18792
						285	6.82007		285	5.88689		285	6.48538		285	9.72374		285	7.13758
						286	6.9551		286	6.24936		286	6.33918		286	10.109		286	7.90101
						287	7.07823		287	6.40617		287	7.35088		287	10.2335		287	9.18792
						288	6.81463		288	5.79949		288	7.32164		288	8.68872		288	7.57047
						289	6.60306		289	6.59897		289	8.33333		289	7.87549		289	6.85235
						290	6.71122		290	7.67095		290	9.04094		290	7.44747		290	7.64597
						291	6.87075		291	7.86632		291	9.08772		291	8.2179		291	7.5302
						292	6.97109		292	7.97429		292	9.36257		292	8.34241		292	6.99161
						293	6.83197		293	7.50129		293	7.49708		293	6.5642		293	6.07886
						294	6.91633		294	6.3419		294	6.46199		294	6.9572		294	6.14094
						295	7.3017		295	6.2365		295	7.18713		295	7.94552		295	6.04027
						296	7.1466		296	8.11054		296	7.28655		296	8.50194		296	6.3708
						297	6.85748		297	7.86118		297	9.95322		297	8.59922		297	6.73658
						298	7.01701		298	6.60668		298	11.8597		298	9.9572		298	6.88758
						299	7.0398		299	5.89974		299	10.2281		299	10.3152		299	6.33893
						300	6.49014		300	6.15167		300	8.05848		300	8.16342		300	5.93456
						301	6.07075		301	6.71722		301	6.91813		301	7.71206		301	6.54698
						302	5.8398		302	6.26735		302	6.48538		302	6.92607		302	6.42114
						303	5.66463		303	5.94344		303	9.11111		303	5.33074		303	6.42114
						304	6.07993		304	6.12082		304	11.5205		304	5.27627		304	6.28859
						305	6.46054		305	7.07455		305	8.40351		305	6.50584		305	6.40772
						306	6.56054		306	7.28535		306	6.25146		306	6.84436		306	5.76678
						307	6.64422		307	6.84576		307	6.61404		307	7.2607		307	4.94295
						308	6.81463		308	6.08226		308	6.45029		308	8.23346		308	5.07215
						309	6.97347		309	4.78149		309	5.84795		309	8.14786		309	4.81711
						310	6.67143		310	4.42416		310	6.19883		310	6.76654		310	5.35067
						311	6.33401		311	4.59126		311	6.38012		311	6.15175		311	5.55872
						312	6.22925		312	5.15681		312	7.29824		312	6.23735		312	5.41779
						313	6.4966		313	7.40874		313	6.76023		313	6.37743		313	6.29698
						314	6.40272		314	7.83291		314	5.22807		314	7.76654		314	6.76175
						315	6.43401		315	6.09512		315	5.63743		315	8.73152		315	5.85067
						316	6.65034		316	5.87918		316	5.11696		316	8.79767		316	5.43792
						317	6.64694		317	6.71722		317	4.17544		317	9.52918		317	5.40772
						318	6.48674		318	6.76607		318	5.08772		318	10		318	5.35571
						319	6.14456		319	7.73779		319	6.63158		319	12.2413		319	6.16611
						320	6.35884		320	8.30591		320	6.69591		320	12.7043		320	6.61577
						321	6.68027		321	7.08226		321	6.97661		321	9.86381		321	6.63758
						322	6.50782		322	6.86118		322	5.99415		322	8.37354		322	6.18456
						323	6.11191		323	6.25964		323	5.66667		323	8.24903		323	5.55201
						324	5.8568		324	6.05398		324	6.65497		324	8.37743		324	6.31208
						325	6.09898		325	6.46787		325	5.81871		325	10.537		325	7.17114
						326	6.54694		326	5.93059		326	7.61404		326	9.46693		326	6.97483
						327	6.42517		327	5.70951		327	8.77193		327	6.15953		327	6.5151
						328	6.24694		328	6.46272		328	6.87719		328	6.1751		328	6.54027
						329	6.57449		329	5.85861		329	6.51462		329	5.96887		329	6.81544
						330	6.45442		330	4.97943		330	8.1462		330	6.02335		330	6.33725
						331	6.15034		331	5.20566		331	8.43275		331	5.84436		331	5.96644
						332	6.00238		332	5.12339		332	6.84795		332	6.98055		332	5.76678
						333	5.94388		333	5.15167		333	6.81287		333	8.68872		333	5.84899
						334	6.33571		334	5.38303		334	7.33918		334	8.89883		334	5.90268
						335	6.27517		335	6.56812		335	7.67251		335	8.61089		335	5.13255
						336	5.79184		336	6.53728		336	8.40351		336	7.48249		336	4.72148
						337	5.77619		337	6.23136		337	8.1345		337	6.96498		337	5.13591
						338	6.14898		338	7.12339		338	9.27485		338	6.64591		338	6.00671
						339	6.17109		339	6.61954		339	9.19883		339	5.8249		339	6.5604
						340	6.06939		340	5.33419		340	6.7076		340	7.06226		340	6.51846
						341	5.6534		341	5.03085		341	6.16959		341	8.57587		341	6.01175
						342	5.42823		342	5.49614		342	5.77778		342	7.70039		342	5.67785
						343	5.74218		343	5.89717		343	5.71345		343	6.35019		343	5.81376
						344	5.82041		344	6.00514		344	6.09357		344	6.46693		344	6.08557
						345	6.28095		345	6.36761		345	6.49123		345	8.12841		345	5.74329
						346	6.5398		346	6.69152		346	7.48538		346	8.07004		346	5.57215
						347	6.27415		347	7.0874		347	9.05263		347	5.78988		347	5.66275
						348	5.96293		348	7.29563		348	10.4912		348	5.87938		348	5.25168
						349	5.94354		349	6.09255		349	8.63158		349	6.31128		349	4.7349
						350	6.24898		350	5.73265		350	7.03509		350	7.09728		350	4.64094
						351	6.2983		351	6.42416		351	7.79532		351	8.22957		351	5.44799
						352	6.30102		352	6.50129		352	8.74854		352	7.77821		352	5.66107
						353	6.2568		353	7.00771		353	9.18713		353	7.36187		353	5.27181
						354	6.28367		354	6.93059		354	8.41521		354	7.32296		354	5.97316
						355	6.44218		355	7.67095		355	7.93567		355	6.1284		355	5.95134
						356	6.18333		356	7.90488		356	9.16374		356	5.26848		356	5.79027
						357	5.79728		357	6.36247		357	9.58479		357	7.91829		357	6.52684
						358	5.72959		358	5.43702		358	7.96491		358	10.4163		358	5.74497
						359	5.59932		359	5.35219		359	7.19883		359	9.31517		359	5.02684
						360	5.66939		360	5.20051		360	7.27485		360	8.00778		360	5.37248
						361	5.62313		361	4.65553		361	7.66082		361	7.98444		361	5.46476
						362	5.18299		362	4.77635		362	6.99415		362	6.75486		362	4.8406
						363	5.1602		363	4.79177		363	6.77193		363	5.80934		363	4.72316
						364	5.10306		364	5.16453		364	8.67252		364	5.90272		364	5.25503
						365	4.90884		365	5.55527		365	8.75439		365	6.1751		365	5.38423
						366	4.96089		366	4.98715		366	7.84211		366	6.23346		366	5.29027
						367	5.23605		367	5.22622		367	8.05848		367	6.53307		367	4.91443
						368	5.66939		368	6.15681		368	8.46199		368	7.03113		368	4.99497
						369	5.94354		369	5.48072		369	7.31579		369	7.7393		369	5.38758
						370	5.78469		370	5.24679		370	5.37427		370	8.53307		370	5.64429
						371	5.69796		371	5.48329		371	5.44444		371	7.04669		371	5.71141
						372	5.62415		372	6.28278		372	6.04678		372	6.90662		372	5.23658
						373	5.20136		373	7.26478		373	6.32749		373	7.0856		373	4.84732
						374	4.93265		374	5.84833		374	7.26901		374	6.1284		374	4.65772
						375	4.94592		375	5.00257		375	7.50292		375	7.15953		375	4.80369
						376	5.17177		376	4.65038		376	6.56725		376	6.42413		376	4.72819
						377	5.11463		377	4.92031		377	6.36842		377	5.33463		377	4.66946
						378	5.48197		378	5.57327		378	7.49123		378	6.10117		378	4.73658
						379	5.73333		379	4.8689		379	7.66667		379	5.68872		379	4.91275
						380	5.41599		380	4.79177		380	6.34503		380	6.24903		380	5.62416
						381	5.18197		381	5.75064		381	4.92982		381	7.25681		381	5.23825
						382	4.82687		382	5.26478		382	5.15789		382	7.96498		382	4.4396
						383	4.66735		383	4.73779		383	5.89474		383	8.15564		383	4.80705
						384	4.7051		384	5.28535		384	6.22807		384	9.55642		384	5.11242
						385	5.02279		385	5.58098		385	5.69591		385	9.68483		385	5.57383
						386	5.2017		386	5.97943		386	4.68421		386	7.01556		386	5.74497
						387	5.13503		387	4.96144		387	6.97076		387	5.44358		387	4.69463
						388	5.36156		388	3.70437		388	7.22807		388	5.18288		388	4.23993
						389	5.55408		389	2.8689		389	5.36842		389	5.37354		389	4.79866
						390	5.47959		390	2.77378		390	4.8538		390	4.89883		390	5.70134
						391	5.47211		391	4.60925		391	3.9883		391	5.68483		391	6.0151
						392	5.21871		392	5.22622		392	4.08187		392	6.97665		392	6.3255
						393	4.95714		393	4.78663		393	4.12866		393	6.26459		393	5.66107
						394	4.94762		394	5.84833		394	4.08772		394	6.02724		394	5.31879
						395	4.88367		395	5.7455		395	5.02339		395	6.52918		395	6.26678
						396	4.7966		396	4.12082		396	5.40351		396	6.44747		396	5.32886
						397	4.80918		397	3.71465		397	6.7193		397	7.15953		397	4.45973
						398	4.55816		398	3.96915		398	7.91228		398	6.80545		398	4.32383
						399	4.33843		399	3.52699		399	5.67251		399	6.29961		399	3.70805
						400	4.52653		400	3.52699		400	5.11111		400	5.84436		400	3.7651
						401	4.59116		401	4.59897		401	5.67836		401	5.89883		401	4.5
						402	4.12687		402	5.16967		402	4.64912		402	7.06615		402	4.50503
						403	4.00442		403	4.78663		403	5.54971		403	6.76265		403	4.10738
						404	4.22007		404	5.05398		404	6.7076		404	5.57587		404	4.39262
						405	4.18265		405	5.00514		405	6.15789		405	5.05448		405	4.62416
						406	4.22891		406	4.67095		406	5.25731		406	4.05837		406	4.88926
						407	4.11292		407	4.56298		407	5.67251		407	3.49416		407	4.82383
						408	4.00952		408	3.57069		408	6.33333		408	3.92996		408	4.77181
						409	4.17925		409	3.49871		409	6.35088		409	4.19844		409	4.81879
						410	4.49796		410	4.51671		410	7.62573		410	4.28405		410	4.54195
						411	4.79252		411	5.13368		411	7.11696		411	4.16342		411	3.88255
						412	5.08197		412	5.1491		412	5.08187		412	4.51362		412	3.48993
						413	4.91769		413	4.49614		413	5.02924		413	6.3891		413	3.83557
						414	4.41973		414	3.98715		414	5.88889		414	6.68872		414	3.78691
						415	4.31395		415	3.86118		415	7.15789		415	5.09338		415	3.93289
						416	4.17959		416	4.67609		416	7.23977		416	5.45136		416	4.19967
						417	4.15102		417	5.21851		417	6.04678		417	6.11284		417	3.83222
						418	4.12721		418	4.56041		418	5.32164		418	6.1751		418	3.6057
						419	4.17687		419	4.33933		419	4.30994		419	5.44747		419	3.8557
						420	4.30204		420	4.13625		420	4.12866		420	4.35409		420	3.84732
						421	4.37551		421	3.47044		421	6.40351		421	5.31128		421	3.72651
						422	4.56191		422	3.11568		422	6.54386		422	6.88327		422	3.61074
						423	4.27755		423	2.6401		423	5.07602		423	7.69261		423	3.52349
						424	3.88673		424	3.0437		424	6.28655		424	7.07004		424	3.79866
						425	3.87313		425	4.09512		425	6.64328		425	5.75486		425	3.91778
						426	3.97279		426	4.60668		426	6.53801		426	5.59144		426	4.33054
						427	4.11123		427	3.84576		427	7.20468		427	5.36187		427	4.88255
						428	4.56224		428	3.1054		428	7.28655		428	5.31128		428	4.50839
						429	4.64218		429	3.90231		429	6.88889		429	6.30739		429	4.02181
						430	4.61395		430	3.36761		430	5.82456		430	6.75486		430	4.09564
						431	4.51565		431	3		431	5.89474		431	6.30739		431	4.59228
						432	4.25578		432	3.82005		432	5.66082		432	5.03891		432	5.09899
						433	4.16429		433	4.83033		433	5.90059		433	3.87938		433	5.14597
						434	3.99898		434	5.44473		434	6.80117		434	4.99222		434	4.78691
						435	3.83231		435	4.75321		435	6.81871		435	5.77821		435	3.87248
						436	3.69286		436	4.07455		436	6.64912		436	4.74708		436	3.35235
						437	3.70442		437	4.64524		437	5.20468		437	5.12451		437	3.54027
						438	3.83776		438	4.63239		438	4.66082		438	6.05448		438	3.94966
						439	3.94558		439	4.10283		439	4.60234		439	5.89494		439	4.31208
						440	3.97483		440	4.42159		440	4.52047		440	5.72763		440	3.90101
						441	3.80374		441	4.15424		441	4.65497		441	5.50195		441	3.44128
						442	3.85272		442	3.6401		442	4.0117		442	5.07393		442	3.18456
						443	4.01326		443	3.47558		443	3.87134		443	5.24903		443	3.11913
						444	3.99932		444	3.5964		444	4.60819		444	5.81323		444	3.49497
						445	3.93742		445	3.98972		445	5.33333		445	6.25681		445	3.9849
						446	3.97959		446	4.16195		446	4.77193		446	6.65759		446	4.07886
						447	3.73231		447	3.96144		447	5.19883		447	6.25292		447	4.11409
						448	3.28095		448	4.0617		448	6.32749		448	5.92607		448	4.23825
						449	3.37211		449	4.19023		449	6.09941		449	5.94942		449	3.99161
						450	3.62347		450	4.07198		450	6.36842		450	6.42023		450	3.32718
						451	3.52755		451	4.31105		451	7.15789		451	6.49416		451	2.71476
						452	3.43469		452	4.31619		452	6.94152		452	5.22179		452	3.18121
						453	3.5949		453	4.07712		453	7.06433		453	4.19066		453	3.71309
						454	3.5534		454	4.12854		454	8.79532		454	4.31907		454	3.49497
						455	3.50884		455	3.44987		455	11.4444		455	4.68483		455	4.19967
						456	3.57857		456	2.58612		456	10.9532		456	4.80934		456	5.03188
						457	3.76633		457	2.67352		457	7.12281		457	4.72373		457	4.41275
						458	3.85136		458	2.62725		458	5.04094		458	3.98444		458	3.57383
						459	3.52109		459	3.2545		459	4.22222		459	4.19066		459	3.19631
						460	3.42755		460	4.38303		460	4.83626		460	5.54086		460	3.28356
						461	3.5432		461	3.98458		461	6.33333		461	5.84047		461	3.66778
						462	3.73299		462	3.1928		462	5.94737		462	5.14786		462	3.58557
						463	3.93027		463	2.80977		463	5.37427		463	5.09728		463	3.64765
						464	3.65238		464	2.41902		464	5.01754		464	5.47471		464	3.81711
						465	3.35748		465	2.33676		465	3.88889		465	4.6537		465	3.34564
						466	3.20986		466	2.35733		466	3.87719		466	3.75875		466	3.42785
						467	3.28776		467	2.74293		467	4.45614		467	3.20623		467	3.48322
						468	3.36701		468	3.30848		468	4.22222		468	3.3463		468	3.58893
						469	3.3568		469	3.3599		469	3.33333		469	3.8249		469	3.79195
						470	3.43333		470	3.21851		470	3.91228		470	2.69261		470	2.83389
						471	3.45782		471	2.81491		471	5.61988		471	2.62646		471	2.30537
						472	3.71123		472	3.00514		472	5.60819		472	3.393		472	2.94966
						473	3.68571		473	3.55784		473	5.90643		473	4.49027		473	3.71476
						474	3.36667		474	3.24936		474	6.83626		474	5.14008		474	3.70302
						475	3.28877		475	2.89717		475	5.54971		475	3.84436		475	3.2198
						476	3.2068		476	2.7018		476	5.19883		476	3.50195		476	3.2047
						477	3.23367		477	2.83033		477	5.71345		477	3.7393		477	3.74329
						478	3.21565		478	3.46015		478	5.35088		478	3.4358		478	3.52685
						479	3.11395		479	3.43702		479	4.92982		479	3.14008		479	3.23322
						480	3.31973		480	3.05398		480	4.44444		480	3.15953		480	3.05537
						481	3.37143		481	2.79949		481	4.47368		481	3.00778		481	2.86577
						482	3.28163		482	2.60154		482	4.78947		482	3.02335		482	2.73826
						483	3.26803		483	2.36504		483	4.98246		483	3.92996		483	2.33557
						484	3.22143		484	2.80977		484	4.89474		484	3.8716		484	2.3255
						485	3.09694		485	3.48072		485	5.77193		485	3.52918		485	2.35906
						486	3.05714		486	2.75578		486	6.0117		486	2.91051		486	2.04866
						487	2.97959		487	2.3599		487	6.80702		487	2.19066		487	2.33054
						488	2.83776		488	2.87147		488	6.63158		488	2.75486		488	2.7802
						489	2.86259		489	2.84833		489	5.18713		489	3.24514		489	2.74832
						490	2.96429		490	2.39074		490	5.00585		490	3.3035		490	3.21812
						491	3.02517		491	2.32391		491	4.9883		491	3.20623		491	3.22987
						492	2.95374		492	2.71465		492	6.28655		492	3.59144		492	2.77685
						493	2.85374		493	2.79691		493	6		493	3.9144		493	2.93289
						494	2.75272		494	3		494	5.49708		494	3.36576		494	3.1292
						495	2.67381		495	3.37789		495	6.1462		495	3.03891		495	2.6292
						496	2.70034		496	2.41388		496	5.2924		496	2.85214		496	2.24161
						497	2.88027		497	1.73008		497	4.45614		497	3.41634		497	2.32383
						498	2.84456		498	2.67352		498	4.95906		498	4.11284		498	2.22483
						499	2.60374		499	2.68637		499	4.78363		499	3.87549		499	2.07215
						500	2.67721		500	2.40103		500	5.24561		500	3.27237		500	2.0151
						501	2.92007		501	2.88689		501	6.1462		501	2.81712		501	2.0453
						502	2.89762		502	2.62211		502	6.12866		502	3.64981		502	2.52852
						503	2.82551		503	2.15424		503	5.27485		503	4.15564		503	2.70134
						504	2.59592		504	2.65553		504	4.76608		504	4.24125		504	2.57886
						505	2.48946		505	2.93573		505	5.28655		505	3.96887		505	2.81376
						506	2.52347		506	2.2365		506	4.82456		506	3.60311		506	2.82047
						507	2.38946		507	2.3419		507	3.93567		507	5.10895		507	2.4698
						508	2.46565		508	2.78406		508	2.80702		508	5.24514		508	2.44463
						509	2.30238		509	2.22879		509	2.16959		509	4.41245		509	2.73322
						510	2.29218		510	1.96915		510	2.76608		510	3.71984		510	2.55034
						511	2.46258		511	2.1928		511	4.23392		511	2.75875		511	2.33054
						512	2.2119		512	2.03085		512	4.20468		512	3.76654		512	3.04362
						513	2.26701		513	2.44473		513	3.19883		513	5.25292		513	3.06879
						514	2.33061		514	2.58098		514	2.68421		514	5.29183		514	1.87752
						515	2.49354		515	2.00514		515	2.90058		515	4.03113		515	1.95134
						516	2.74388		516	2.50386		516	2.79532		516	2.70428		516	2.52517
						517	2.51395		517	3.35733		517	2.19883		517	2.23735		517	2.80034
						518	2.5068		518	3.43959		518	2.80702		518	2.37354		518	3.12416
						519	2.49796		519	3.52699		519	3.78947		519	2.65759		519	2.57047
						520	2.38299		520	2.99486		520	3.5731		520	3.20623		520	2.16107
						521	2.43401		521	2.32134		521	3.76023		521	3.16731		521	2.47819
						522	2.67551		522	2.25964		522	4.40936		522	3.18288		522	2.32718
						523	2.68946		523	2.37018		523	4.51462		523	3.51362		523	1.83893
						524	2.46769		524	2.23393		524	4.7076		524	4.09728		524	2.06544
						525	2.2966		525	1.78663		525	5.02339		525	3.65759		525	2.26007
						526	2.23265		526	1.9383		526	5.08187		526	2.41245		526	2.26342
						527	2.21326		527	1.88946		527	4.05263		527	2.88716		527	2.6292
						528	2.25408		528	1.60154		528	3.23392		528	3.393		528	2.7047
						529	2.3398		529	1.95116		529	3.69006		529	3.16342		529	2.45302
						530	2.2517		530	2.33419		530	4.89474		530	3.17899		530	2.30034
						531	2.27415		531	2.00514		531	5.35088		531	3.96109		531	2.20134
						532	2.26871		532	1.93573		532	5.12866		532	4.34241		532	1.96309
						533	2.2983		533	2.05655		533	4.54971		533	3.63813		533	2.05872
						534	2.40442		534	2.11311		534	3.80117		534	3.0428		534	2.52013
						535	2.64082		535	1.71722		535	3.81871		535	3.23735		535	2.58222
						536	2.44116		536	1.49614		536	3.61988		536	2.6537		536	2.63255
						537	2.01259		537	1.77378		537	3.78947		537	1.85603		537	3.15436
						538	2.13265		538	1.83291		538	4.96491		538	1.92996		538	3.1057
						539	2.52381		539	2.12339		539	6.31579		539	2.38132		539	2.35906
						540	2.56395		540	2.18509		540	5.92398		540	2.78988		540	2.89765
						541	2.35918		541	2.02571		541	4.50877		541	3.31517		541	3.76678
						542	2.26123		542	1.81748		542	3.46784		542	3.48249		542	3.16275
						543	2.06837		543	1.67095		543	2.87134		543	2.72374		543	2.3255
						544	2.03367		544	1.94602		544	4.04094		544	2.64202		544	2.03691
						545	2.34082		545	2.09254		545	4.25146		545	3.0856		545	2.18289
						546	2.37687		546	2.04627		546	4.07018		546	3.51751		546	2.23826
						547	2.03776		547	2.19537		547	4.1345		547	3.12451		547	2.2198
						548	1.87347		548	1.92545		548	3.38597		548	2.74319		548	2.74664
						549	1.85578		549	2.37275		549	3.5848		549	2.85214		549	3.01678
						550	1.9398		550	2.78149		550	3.59064		550	2.81712		550	2.47483
						551	2.09524		551	2.26221		551	4.22222		551	2.99611		551	2.47148
						552	1.99218		552	1.83548		552	4.37427		552	2.4358		552	2.58893
						553	1.99796		553	1.78663		553	3.74854		553	1.91829		553	2.05034
						554	2.32789		554	2.19794		554	3.7193		554	2.47082		554	1.72651
						555	2.30952		555	2.2108		555	4.69591		555	2.61868		555	1.87081
						556	2.1585		556	1.65553		556	4.78363		556	2.48638		556	1.82886
						557	2.17925		557	1.64782		557	3.96491		557	2.35409		557	1.54362
						558	1.98095		558	2.00257		558	4.78947		558	2.51362		558	1.38926
						559	1.78129		559	1.9563		559	4.67836		559	3.49416		559	1.45973
						560	1.87109		560	2.43702		560	2.94737		560	3.94552		560	1.82047
						561	2.05816		561	2.59383		561	2.65497		561	3.3035		561	2.21309
						562	2.08027		562	2.12853		562	3.2807		562	2.90272		562	2.18289
						563	2.08061		563	2.07712		563	3.50292		563	2.43191		563	2.08389
						564	1.98741		564	1.9383		564	3.93567		564	1.82101		564	2.09732
						565	1.76054		565	1.36504		565	3.25146		565	1.83268		565	1.85403
						566	1.61871		566	1.16709		566	2.64912		566	1.5214		566	1.9396
						567	1.69252		567	1.4653		567	2.67836		567	1.92218		567	2.05537
						568	1.92041		568	1.37532		568	2.63743		568	2.11673		568	2.09396
						569	1.78231		569	1.11825		569	3.29825		569	2.1751		569	2.3255
						570	1.54558		570	1.23393		570	3.78363		570	3.17899		570	2.03691
						571	1.53946		571	1.52699		571	3.19883		571	2.64981		571	1.64094
						572	1.60238		572	1.3856		572	3.39766		572	1.70428		572	1.58893
						573	1.56565		573	1.04113		573	3.03509		573	1.67704		573	1.47819
						574	1.66735		574	1.14396		574	2.83041		574	1.68093		574	1.37752
						575	1.73367		575	1.32134		575	3.59064		575	1.73152		575	1.58221
						576	1.69626		576	1.54499		576	2.74269		576	2.1323		576	1.74161
						577	1.65714		577	1.46015		577	2.5731		577	1.98833		577	1.39765
						578	1.56871		578	1.23136		578	2.80702		578	1.38132		578	1.26846
						579	1.49694		579	1.30077		579	2.81871		579	1.60311		579	1.4547
						580	1.67653		580	1.34704		580	2.83626		580	2.05448		580	1.65772
						581	1.87755		581	1.50386		581	2.50292		581	2.36187		581	1.5453
						582	1.84422		582	1.70437		582	2.87719		582	2.23346		582	1.28356
						583	1.69252		583	1.51157		583	3.50877		583	1.92218		583	1.27349
						584	1.62109		584	0.951157		584	3.76608		584	1.92218		584	1.33221
						585	1.69082		585	1.11825		585	3.28655		585	1.99611		585	1.47987
						586	1.65714		586	1.42931		586	2.30409		586	1.69261		586	1.57383
						587	1.64014		587	1.57584		587	2.23392		587	1.6537		587	1.61242
						588	1.45034		588	1.51157		588	2.84795		588	1.98833		588	1.50503
						589	1.45714		589	1.07712		589	2.39766		589	1.71595		589	1.45973
						590	1.49082		590	1.10026		590	1.76023		590	1.62646		590	1.38423
						591	1.50884		591	1.25964		591	2.91813		591	2.10895		591	1.29195
						592	1.55408		592	1.28278		592	4.18713		592	1.91051		592	1.30201
						593	1.43708		593	1.28021		593	3.72515		593	1.81712		593	1.42282
						594	1.5585		594	1.09769		594	3.40936		594	1.94163		594	1.60235
						595	1.65578		595	0.992288		595	2.92398		595	1.63813		595	1.33389
						596	1.4568		596	1.10283		596	2.84211		596	2.07782		596	1.37248
						597	1.29898		597	1.2108		597	3.84211		597	1.87938		597	1.43456
						598	1.35442		598	1.17224		598	3.08187		598	1.33463		598	1.23322
						599	1.37143		599	1.21851		599	2.00585		599	1.4786		599	1.40436
						600	1.41224		600	1.37532		600	2.22807		600	1.78599		600	1.58054
						601	1.45646		601	1.05398		601	2.97076		601	1.78988		601	1.48658
						602	1.39864		602	0.750643		602	3.67252		602	1.86381		602	1.1443
						603	1.27925		603	1.12596		603	3.18714		603	2.41245		603	1.1594
						604	1.14116		604	1.509		604	2.80117		604	2.55253		604	1.8557
						605	1.17483		605	1.3419		605	3.17544		605	2.52918		605	1.87919
						606	1.20748		606	1.33676		606	2.54971		606	2.46693		606	1.42785
						607	1.14898		607	1.17224		607	1.76608		607	2.393		607	1.86242
						608	1.19762		608	0.953727		608	2.35088		608	2.17899		608	2.02013
						609	1.30544		609	0.984576		609	3.95322		609	1.36576		609	1.38591
						610	1.31497		610	0.928021		610	3.73684		610	0.762646		610	1.02517
						611	1.17483		611	0.820051		611	3.17544		611	1.15564		611	1.05201
						612	1.19796		612	0.719794		612	3.88304		612	1.75486		612	1.02517
						613	1.32755		613	0.77892		613	3.03509		613	2.23346		613	1.2349
						614	1.33299		614	0.938303		614	2.61988		614	1.80545		614	1.46812
						615	1.27857		615	0.953727		615	2.90058		615	1.45525		615	1.21477
						616	1.28401		616	0.763496		616	2.70175		616	1.69261		616	1.05872
						617	1.42075		617	0.550129		617	3.73099		617	1.63813		617	1.18289
						618	1.27517		618	0.699229		618	4.87134		618	1.81712		618	1.37248
						619	1.22687		619	0.935733		619	3.95906		619	2.56031		619	1.54027
						620	1.33129		620	0.683805		620	2.27485		620	2.83269		620	1.37416
						621	1.19456		621	0.7018		621	2.92983		621	2.49805		621	1.43289
						622	1.01667		622	0.694087		622	4.32164		622	2.20623		622	1.11242
						623	0.993197		623	0.503856		623	3.21053		623	1.61868		623	0.620805
						624	1.05408		624	0.51928		624	3.04678		624	1.61089		624	0.971476
						625	1.05578		625	0.544987		625	2.90058		625	1.63424		625	0.973154
						626	1.12857		626	0.526992		626	2.64912		626	0.92607		626	0.701342
						627	1.14864		627	0.647815		627	3.74854		627	0.696498		627	0.763423
						628	1.10238		628	0.897172		628	3.39766		628	1.18288		628	0.969799
						629	1.04388		629	0.863753		629	2.81871		629	1.50195		629	1.08054
						630	1.11803		630	0.755784		630	3.26901		630	1.31128		630	0.936242
						631	1.17313		631	0.578406		631	2.76608		631	1.70428		631	0.823825
						632	1.03469		632	0.663239		632	2.00585		632	2.1751		632	0.793624
						633	0.980612		633	0.683805		633	1.83626		633	1.85992		633	0.736577
						634	1.01871		634	0.514139		634	2.32748		634	1.15175		634	0.644295
						635	1.02279		635	0.753213		635	2.40351		635	0.894942		635	0.729866
						636	0.984694		636	0.699229		636	2.05263		636	1.47082		636	0.800336
						637	0.966667		637	0.712082		637	2.50877		637	1.58366		637	0.90604
						638	1.00748		638	0.871465		638	3.08772		638	1.28016		638	0.968121
						639	1.09184		639	0.760926		639	3.59649		639	1.27626		639	0.880872
						640	1.16088		640	0.699229		640	3.51462		640	1.77043		640	0.963087
						641	1.09898		641	1.02571		641	2.75439		641	1.9572		641	1.00839
						642	1.03878		642	1.19794		642	2.08772		642	1.393		642	0.860738
						643	1.07551		643	1.0617		643	1.87135		643	1.27237		643	0.706376
						644	1.11769		644	0.879177		644	1.59649		644	1.08949		644	0.959731
						645	1.0585		645	0.611825		645	2.20468		645	0.793774		645	1.17617
						646	1.00306		646	0.714653		646	2.88889		646	1.51751		646	0.971476
						647	1.02483		647	0.825193		647	3.09357		647	1.45914		647	0.718121
						648	0.956803		648	0.748072		648	3.12281		648	1.00389		648	0.770134
						649	0.973469		649	0.676093		649	2.59649		649	0.980545		649	1.05201
						650	1.02177		650	0.539846		650	1.66082		650	1.28794		650	1.21477
						651	0.943878		651	0.550129		651	1.87135		651	1.62646		651	1.04027
						652	0.956463		652	0.475578		652	2.61988		652	1.51362		652	0.817114
						653	1.13878		653	0.426735		653	3.74854		653	1.60311		653	0.833893
						654	1.13231		654	0.984576		654	4.74854		654	1.65759		654	1
						655	1.0017		655	1.01028		655	3.7076		655	1.49027		655	1.07047
						656	0.994218		656	0.804627		656	2.36257		656	1.11673		656	1.02181
						657	0.94932		657	0.948586		657	2.40936		657	1.01946		657	0.959731
						658	0.908163		658	0.658098		658	2.18714		658	1.19455		658	0.82047
						659	0.92551		659	0.622108		659	2.07017		659	1.10117		659	0.894295
						660	0.95102		660	1.17481		660	3.15789		660	0.980545		660	0.954698
						661	0.882313		661	1.06427		661	3.25731		661	1.03502		661	0.969799
						662	0.851361		662	0.958869		662	3.12281		662	0.856031		662	1.12248
						663	0.809524		663	1.07198		663	3.31579		663	0.785992		663	0.984899
						664	0.769048		664	0.735218		664	2.35088		664	1.25292		664	0.791946
						665	0.9		665	0.583547		665	1.70175		665	1.2179		665	0.744966
						666	0.911224		666	0.673522		666	1.93567		666	1.11284		666	0.669463
						667	0.771429		667	0.781491		667	2.64912		667	1.1751		667	0.936242
						668	0.838776		668	0.796915		668	2.51462		668	1.15953		668	1.28188
						669	0.85034		669	0.812339		669	1.90643		669	1.45525		669	1.02013
						670	0.70102		670	0.614396		670	1.78947		670	1.26459		670	0.677852
						671	0.746939		671	0.470437		671	2.19883		671	1.22568		671	0.562081
						672	0.84966		672	0.460154		672	2.53801		672	1.21012		672	0.395973
						673	0.867007		673	0.537275		673	2.55556		673	0.976654		673	0.65604
						674	0.866667		674	0.766067		674	2.34503		674	0.976654		674	0.927852
						675	0.85068		675	0.848329		675	1.66667		675	1.14397		675	0.86745
						676	0.839456		676	0.624679		676	1.91228		676	1.35409		676	0.981544
						677	0.763605		677	0.401028		677	2.7193		677	0.964981		677	1.26007
						678	0.718708		678	0.624679		678	2.5848		678	0.824903		678	1.22483
						679	0.779252		679	0.917738		679	3.24561		679	0.793774		679	1.05369
						680	0.752721		680	0.77635		680	3.72515		680	0.692607		680	1.17953
						681	0.678912		681	0.681234		681	3.16959		681	0.727626		681	1.03859
						682	0.678231		682	0.902314		682	3.2924		682	0.529183		682	0.719799
						683	0.682313		683	0.96144		683	2.8655		683	1.07782		683	0.810403
						684	0.702381		684	0.825193		684	1.84211		684	1.40467		684	0.573825
						685	0.802721		685	0.742931		685	1.87135		685	1.05058		685	0.380873
						686	0.889116		686	0.59126		686	2.77193		686	0.949416		686	0.530201
						687	0.809524		687	0.380463		687	2.79532		687	0.848249		687	0.63255
						688	0.768367		688	0.308483		688	2.43275		688	0.933852		688	0.716443
						689	0.853401		689	0.344473		689	2.97076		689	1.08171		689	0.666107
						690	0.813265		690	0.300771		690	2.56725		690	0.766537		690	0.60906
						691	0.733673		691	0.205655		691	1.61988		691	0.828794		691	0.444631
						692	0.753401		692	0.22365		692	2.12281		692	1.31517		692	0.612416
						693	0.791837		693	0.51671		693	2.2807		693	1.44747		693	0.788591
						694	0.826191		694	0.557841		694	2.09942		694	1.22957		694	0.676175
						695	0.838435		695	0.277635		695	1.82456		695	1.19455		695	0.842282
						696	0.935374		696	0.244216		696	1.56725		696	1.44358		696	0.880872
						697	1.04354		697	0.336761		697	1.26901		697	1.33074		697	0.808725
						698	1.02041		698	0.377892		698	1.99415		698	0.953307		698	0.83557
						699	1.06225		699	0.254499		699	2.22807		699	0.964981		699	0.661074
						700	1.13265		700	0.308483		700	2.15205		700	1.30739		700	0.52349
						701	1.06258		701	0.44473		701	2.49123		701	0.996109		701	0.416107
						702	0.847619		702	0.493573		702	2.17544		702	0.622568		702	0.263423
						703	0.620068		703	0.496144		703	1.77193		703	0.653697		703	0.305369
						704	0.64966		704	0.316195		704	2.15205		704	0.797665		704	0.734899
						705	0.754762		705	0.375321		705	3.48538		705	1.01556		705	0.847315
						706	0.679932		706	0.393316		706	3.10526		706	1.19455		706	0.582215
						707	0.581292		707	0.2982		707	2.06433		707	1.27237		707	0.451342
						708	0.595578		708	0.241645		708	2.08187		708	1.33463		708	0.441275
						709	0.619048		709	0.125964		709	2.65497		709	1.18677		709	0.486577
						710	0.558163		710	0.233933		710	2.46784		710	0.883269		710	0.380873
						711	0.576871		711	0.313625		711	1.83041		711	1.05448		711	0.463087
						712	0.662585		712	0.264782		712	2.14035		712	0.898833		712	0.70302
						713	0.708163		713	0.316195		713	2.39181		713	0.634241		713	1.22987
						714	0.609524		714	0.339332		714	2.33918		714	0.70428		714	1.2047
						715	0.530612		715	0.249357		715	2.40351		715	0.447471		715	0.526846
						716	0.571769		716	0.195373		716	2.15789		716	0.424125		716	0.375839
						717	0.576191		717	0.246787		717	2.12281		717	0.937743		717	0.401007
						718	0.59898		718	0.33162		718	1.88889		718	1.27626		718	0.385906
						719	0.657483		719	0.326478		719	2.5731		719	1.07004		719	0.36745
						720	0.615306		720	0.236504		720	3.94737		720	0.945525		720	0.506711
						721	0.618367		721	0.138818		721	3.80702		721	1.25292		721	0.61745
						722	0.710204		722	0.131105		722	2.88304		722	1.14786		722	0.837248
						723	0.687075		723	0.136247		723	2.53216		723	1.22957		723	0.793624
						724	0.580952		724	0.239074		724	2.97076		724	1.01556		724	0.77349
						725	0.45102		725	0.37018		725	2.17544		725	0.583658		725	1.0604
						726	0.42551		726	0.2982		726	1.66667		726	1.05837		726	0.61745
						727	0.490136		727	0.236504		727	3.08772		727	1.46304		727	0.40604
						728	0.597279		728	0.169666		728	3.4152		728	1.49805		728	0.709731
						729	0.714286		729	0.362468		729	2.67252		729	1.24903		729	0.639262
						730	0.741837		730	0.51671		730	1.61988		730	1.28794		730	0.694631
						731	0.663265		731	0.393316		731	0.947368		731	1.44358		731	0.625839
						732	0.519728		732	0.300771		732	1.65497		732	1.06615		732	0.676175
						733	0.421429		733	0.275064		733	2.09942		733	0.836576		733	0.72651
						734	0.456122		734	0.493573		734	1.90058		734	0.817121		734	0.557047
						735	0.522449		735	0.431877		735	1.76608		735	0.929961		735	0.714765
						736	0.533333		736	0.174807		736	1.97661		736	1.07004		736	0.568792
						737	0.581292		737	0.161954		737	2.37427		737	0.66537		737	0.307047
						738	0.511565		738	0.22108		738	2.87134		738	0.501946		738	0.426175
						739	0.413265		739	0.249357		739	2.22807		739	1.01167		739	0.493289
						740	0.432313		740	0.264782		740	2.16374		740	1.49805		740	0.43792
						741	0.487755		741	0.187661		741	2.53216		741	1.88327		741	0.610738
						742	0.490136		742	0.107969		742	2.52047		742	1.46304		742	0.580537
						743	0.443197		743	0.123393		743	3.39181		743	0.949416		743	0.394295
						744	0.512245		744	0.143959		744	2.61988		744	0.782101		744	0.575503
						745	0.581633		745	0.11054		745	2.08187		745	0.859922		745	0.592282
						746	0.65034		746	0.115681		746	2.55556		746	1.03113		746	0.360738
						747	0.617687		747	0.233933		747	1.9883		747	0.844358		747	0.357382
						748	0.577891		748	0.385604		748	1.23977		748	0.712062		748	0.434564
						749	0.594898		749	0.316195		749	1.49123		749	1.1323		749	0.588926
						750	0.560544		750	0.164524		750	1.85965		750	1.35798		750	0.484899

## Sheet: Fig. 2
Fig. 2a					Fig. 2b
Position Relative to Motif Midpoint	Average Mutations	Average CPDs	Scaled Average CPD		Position Relative to Motif Midpoint	Mutation Density	Average CPDs	Scaled Average CPD
-100	0.00113422	9.48204	11.1338		-100	0	11.1672	11.7014
-99	0.00680529	9.08507	10.1325		-99	0	10.5894	11.3888
-98	0.00302457	9.69452	10.4841		-98	0.00879765	9.83285	10.5697
-97	0.00340265	10.242	11.2127		-97	0	11.0411	12.3856
-96	0.00604915	10.4042	10.8887		-96	0.00293255	11.3607	12.5896
-95	0.00680529	10.0185	10.2745		-95	0.00293255	11.3519	12.4777
-94	0.00453686	9.84348	10.6546		-94	0.00293255	12.088	13.0271
-93	0.00529301	10.4431	11.1737		-93	0.0058651	11.5748	12.5501
-92	0.00453686	10.9656	11.3001		-92	0.00293255	10.5894	12.4481
-91	0.00491493	10.4571	10.6741		-91	0	11.7419	12.9745
-90	0.00642722	9.44424	10.289		-90	0.0058651	12.5044	12.9416
-89	0.00680529	9.91872	10.9179		-89	0	11.6129	12.56
-88	0.00604915	10.3244	10.9171		-88	0.00293255	10.0117	11.5928
-87	0.00529301	10.1168	10.9179		-87	0.00293255	9.11144	10.1848
-86	0.00642722	10.6457	11.4629		-86	0	9.72434	11.1322
-85	0.00491493	10.7021	11.5058		-85	0	11.6422	13.2639
-84	0.00415879	10.4639	11.5278		-84	0.0058651	13.4604	15.0239
-83	0.00189036	10.4786	11.792		-83	0.00293255	13.7331	13.6225
-82	0.00756144	10.1875	11.4532		-82	0	11.434	10.948
-81	0.00378072	9.94442	10.957		-81	0.00293255	9.31672	10.823
-80	0.00793951	9.54102	10.753		-80	0.0058651	9.26686	10.5335
-79	0.00415879	9.81361	10.6499		-79	0.00293255	9.25513	9.81967
-78	0.00756144	10.7248	11.2767		-78	0.00293255	10.3079	10.1059
-77	0.00831758	10.8718	11.2343		-77	0.0058651	9.48094	8.66828
-76	0.00756144	10.4752	10.8293		-76	0.00879765	8.26686	9.35253
-75	0.00529301	10.7437	11.8226		-75	0.00293255	9.19062	9.87559
-74	0.00529301	11.5989	12.1847		-74	0	8.30499	8.64525
-73	0.00604915	11.3569	11.6877		-73	0	8.39296	10.3559
-72	0.00453686	10.428	11.2648		-72	0.00293255	9.15836	11.5665
-71	0.00491493	10.2488	10.7759		-71	0	8.44281	10.9776
-70	0.00756144	10.9474	11.1181		-70	0	8.39296	11.1026
-69	0.0026465	11.0355	11.4981		-69	0	9.98827	11.7968
-68	0.00831758	10.6397	11.3573		-68	0.00293255	10.4809	11.5138
-67	0.00604915	10.2745	11.0172		-67	0.0058651	9.64223	10.7835
-66	0.00680529	10.0465	10.6885		-66	0	9.81232	9.83282
-65	0.00756144	10.1202	10.683		-65	0	9.17595	9.53017
-64	0.00226843	9.91645	10.7135		-64	0.00293255	9.34604	10.9678
-63	0.00756144	10.4503	10.7317		-63	0.0058651	10.868	12.1784
-62	0.00491493	10.2533	10.7691		-62	0.00879765	10.522	11.0632
-61	0.00718336	9.74442	10.6105		-61	0.0058651	8.82405	9.86572
-60	0.00869565	9.53724	10.3785		-60	0	7.8915	9.80651
-59	0.00680529	9.79055	11.1817		-59	0.00293255	7.96774	9.09923
-58	0.00567108	10.735	12.01		-58	0.0146628	8.97361	9.46767
-57	0.00907372	11.8098	11.7534		-57	0	10	10.4743
-56	0.00680529	11.62	11.1567		-56	0.0058651	11.349	10.8395
-55	0.00567108	11.707	11.1567		-55	0	10.4018	10.9941
-54	0.00869565	13.5558	12.1169		-54	0.00293255	8.71847	9.55649
-53	0.00529301	12.9191	12.6517		-53	0.00293255	7.56305	7.93468
-52	0.00453686	11.7486	12.3387		-52	0.0234604	7.53079	8.83934
-51	0.00491493	11.7947	12.0168		-51	0	9.45454	12.3659
-50	0.00378072	11.1391	11.5732		-50	0.00293255	10.7449	14.7904
-49	0.00756144	11.2662	11.5269		-49	0.0146628	12.2639	14.0732
-48	0.00718336	12.1788	11.3679		-48	0.0205279	12.912	13.6752
-47	0.0102079	11.1645	11.0859		-47	0.0117302	13.3959	13.9745
-46	0.00793951	9.8794	10.9048		-46	0.00293255	16.8944	13.2574
-45	0.00831758	10.1546	10.6304		-45	0.00879765	15.1789	11.4382
-44	0.00982987	11.563	10.8785		-44	0.0117302	11.5865	10.8132
-43	0.00529301	11.6102	11.1198		-43	0.00293255	12.2991	11.9876
-42	0.00907372	10.738	11.3429		-42	0.00293255	10.6657	12.1751
-41	0.0124764	11.0079	11.5359		-41	0.0175953	16.2375	11.8691
-40	0.00831758	11.2393	11.6601		-40	0.0117302	15.132	11.2474
-39	0.010586	11.065	11.7483		-39	0.00293255	10.5337	11.7277
-38	0.00907372	11.2662	11.295		-38	0.00879765	14.1378	13.8166
-37	0.0120983	11.3051	11.1813		-37	0.00879765	12.6452	13.7541
-36	0.00718336	11.1244	11.0541		-36	0.00293255	10.8856	12.3692
-35	0.0117202	11.7958	10.9404		-35	0.00293255	9.83578	11.2441
-34	0.0143667	12.3516	11.4998		-34	0.00879765	9.70674	10.8
-33	0.0124764	12.7282	11.9286		-33	0.0234604	10.3607	11.1454
-32	0.00793951	12.1066	11.8841		-32	0.0058651	10.5249	11.1355
-31	0.0132325	10.9618	11.6092		-31	0.00879765	11.6745	11.1915
-30	0.00869565	10.7796	11.5482		-30	0.0058651	12.2669	10.6388
-29	0.0196597	11.3202	11.2046		-29	0.0117302	14.2111	11.2243
-28	0.0143667	11.597	10.9803		-28	0.0146628	12.915	12.6948
-27	0.0132325	11.0507	11.1262		-27	0.00879765	9.35777	12.0073
-26	0.0189036	11.1542	10.9646		-26	0.00879765	10.5249	12.5369
-25	0.0143667	11.1781	10.7546		-25	0.00879765	12.6422	13.8298
-24	0.0109641	11.3671	11.0049		-24	0.00879765	13.4721	13.6521
-23	0.0132325	11.8147	11.4158		-23	0.00879765	11.915	11.9909
-22	0.0143667	11.7206	11.6852		-22	0.00879765	9.8915	10.5829
-21	0.0170132	12.1327	11.8785		-21	0.0117302	9.99707	11.4152
-20	0.0189036	11.6212	11.5312		-20	0.00879765	9.85044	11.4184
-19	0.0143667	10.6945	11.2131		-19	0.0175953	9.01173	9.63873
-18	0.015879	11.6	11.3641		-18	0.0175953	10.3812	8.82619
-17	0.0241966	12.4125	11.225		-17	0.00879765	11.2669	10.369
-16	0.0139887	11.2374	11.1257		-16	0.00293255	12.0147	11.8264
-15	0.0120983	10.8658	11.4599		-15	0.0234604	11.7801	11.629
-14	0.0102079	11.3297	11.7729		-14	0.0058651	9.40762	11.0138
-13	0.0132325	10.8635	11.7678		-13	0.00293255	8.7478	10.096
-12	0.0113422	11.5766	11.932		-12	0.0058651	8.46921	9.16502
-11	0.00907372	11.958	11.873		-11	0	7.84457	8.8525
-10	0.0185255	13.4215	12.1568		-10	0.0058651	8.58065	10.3723
-9	0.0177694	13.4318	12.3646		-9	0.0058651	9.44868	11.3099
-8	0.00567108	10.2333	11.3302		-8	0.00293255	8.73314	11.2276
-7	0.0219282	8.75917	9.78003		-7	0	9.29032	11.8724
-6	0.0204159	8.79471	9.34956		-6	0.0322581	10.3255	11.4152
-5	0.0139887	5.58752	5.67505		-5	0.0175953	12.3988	15.3891
-4	0.00226843	0.950094	0.815568		-4	0.560117	196.141	25.2976
-3	0.0026465	2.84726	9.88649		-3	1.19062	197.953	32.6171
-2	0.00226843	14.169	24.255		-2	0	29.6041	46.0093
-1	0.00189036	48.2991	34.0346		-1	0.00293255	51.5777	53.7071
0	0.354631	64.0707	24.8801		0	0.284457	48.4868	30.4788
1	0.0725898	28.5183	7.4313		1	0.0674487	18.4369	7.21425
2	0.00113422	5.0034	5.83409		2	0	2.78299	5.20097
3	0.015879	6.72741	6.84602		3	0.00293255	2.92082	4.84239
4	0.00340265	7.58563	8.92629		4	0	4.08798	5.50033
5	0.0136106	10.9399	12.3082		5	0.0117302	8.27273	10.5565
6	0.026465	12.9614	12.3773		6	0.0175953	10.783	11.4941
7	0.0189036	11.8061	11.5961		7	0.0234604	9.19648	9.59597
8	0.0120983	10.4541	11.5893		8	0.0146628	7.7654	9.15515
9	0.00831758	11.8681	11.6606		9	0.0058651	8.06452	9.87888
10	0.0166352	12.1762	11.6211		10	0.00879765	8.90909	11.1026
11	0.00982987	11.3713	11.4574		11	0.0146628	11.8035	11.5829
12	0.0094518	11.4318	11.7356		12	0.00879765	13.0176	11.8001
13	0.0196597	10.9887	11.5859		13	0.0293255	11.824	11.5895
14	0.0120983	11.2594	11.7017		14	0.0175953	11.5484	11.6685
15	0.0177694	12.2881	12.0999		15	0.0205279	15.6305	11.9152
16	0.0162571	12.4707	12.2632		16	0.00293255	15.132	10.2704
17	0.0155009	11.3036	11.7857		17	0.0146628	9.97361	9.33937
18	0.0147448	11.2359	11.3174		18	0.00879765	8.7654	10.0302
19	0.0200378	12.31	11.7763		19	0.00293255	8.26979	10.0565
20	0.0139887	12.3297	11.845		20	0.00293255	9.37537	10.4513
21	0.0147448	11.783	11.3001		21	0.00293255	10.8768	10.2243
22	0.0124764	11.6427	11.4727		22	0.026393	10.4868	10.1289
23	0.0185255	11.3618	11.8209		23	0.0175953	9.3695	11.05
24	0.0132325	11.3992	11.4286		24	0.00293255	9.48974	10.9316
25	0.0132325	11.2843	11.1643		25	0.00879765	10.1496	11.4744
26	0.0170132	11.1883	11.0948		26	0.00879765	8.82405	11.073
27	0.0155009	11.4658	11.3128		27	0.00293255	8.24927	10.8132
28	0.0257089	12.065	10.9502		28	0	11.0557	13.7969
29	0.00756144	11.5902	11.0426		29	0.0175953	11.7331	14.7904
30	0.0143667	11.265	12.1283		30	0.0117302	12.1349	13.333
31	0.00831758	11.6148	11.9383		31	0.0146628	11.3519	11.4579
32	0.0120983	11.2609	11.3094		32	0.0117302	8.59531	10.4875
33	0.0124764	11.1365	11.1792		33	0.0058651	8.76246	10.6881
34	0.015879	11.0495	10.753		34	0.00293255	9.43988	10.8592
35	0.00756144	10.9161	11.0736		35	0.0058651	10.0117	11.2243
36	0.00718336	10.6904	11.0956		36	0.00879765	10.1349	11.8724
37	0.0124764	10.958	10.3008		37	0.0117302	10.7302	13.764
38	0.0128544	10.8994	10.1206		38	0.0117302	10.8974	14.0765
39	0.00642722	10.4246	10.6673		39	0.0117302	10.39	12.2705
40	0.0139887	10.6503	10.814		40	0.0117302	11.4311	12.6981
41	0.00756144	11.237	11.1796		41	0.0117302	11.0352	12.5961
42	0.00831758	10.8185	11.2661		42	0.00293255	8.91496	9.89862
43	0.00756144	10.1467	10.8887		43	0.00293255	8.60997	10.017
44	0.0136106	10.3471	11.0994		44	0.0146628	9.09971	11.5007
45	0.0192817	10.5826	10.9349		45	0.00879765	9.27273	12.2211
46	0.0102079	10.983	10.7466		46	0.00879765	8.78006	11.2178
47	0.0124764	11.3168	11.0142		47	0.0058651	8.04692	9.66834
48	0.00907372	10.5172	10.691		48	0	8.66862	10.8757
49	0.00642722	9.68053	10.2792		49	0.00293255	10.4252	11.0467
50	0.00869565	9.81663	10.3623		50	0	10.698	10.8691
51	0.00491493	9.75009	10.1719		51	0.0146628	9.85044	12.1487
52	0.00567108	9.98866	10.6295		52	0	9.68035	11.4119
53	0.00680529	10.7834	10.6711		53	0.00293255	10.3842	10.7474
54	0.00680529	10.755	10.2644		54	0.00293255	11.0293	10.7375
55	0.00869565	11.2745	10.5447		55	0.0322581	10.3343	10.7243
56	0.00680529	11.3739	10.8942		56	0.0234604	10.522	11.7277
57	0.00604915	10.2541	10.8263		57	0.0146628	10.6246	11.8066
58	0.00680529	10.02	10.9391		58	0	10.8123	11.2605
59	0.00982987	10.8972	11.4052		59	0.0146628	10.3988	9.68479
60	0.00718336	11.0805	11.2246		60	0.00293255	9.09677	9.1387
61	0.00604915	10.1909	10.976		61	0.00293255	8.02346	9.74729
62	0.00793951	11.096	10.8849		62	0.0058651	7.85337	9.15515
63	0.00756144	11.3369	10.9133		63	0.00293255	9.33724	10.244
64	0.00453686	10.2253	11.4646		64	0.00293255	10.5542	10.8559
65	0.00415879	10.4817	11.4697		65	0.00293255	11.1026	11.0072
66	0.00529301	10.6567	11.3683		66	0.0058651	16.0352	11.2441
67	0.00567108	10.5917	11.0583		67	0.00293255	15.0557	10.6816
68	0.00831758	10.2378	10.6664		68	0.0117302	8.58944	10.8954
69	0.00793951	10.4866	10.8734		69	0.00293255	10.2023	11.1158
70	0.0026465	10.2692	10.4705		70	0.00293255	11.7449	11.652
71	0.00680529	9.51456	10.2758		71	0.00293255	9.46627	11.4349
72	0.00680529	9.98374	10.778		72	0.00293255	8.86804	9.81967
73	0.00642722	10.0953	10.7865		73	0	10.4135	10.6914
74	0.00340265	9.96484	10.7114		74	0.0117302	11.3988	10.7408
75	0.00529301	10.2605	10.8149		75	0.00293255	10.5337	9.30319
76	0.00491493	10.1989	11.0621		76	0.00879765	9.59531	10.675
77	0.00189036	9.80945	10.9124		77	0.00293255	9.97654	12.3198
78	0.00415879	9.77354	10.1096		78	0.0117302	11.4663	12.3461
79	0.00718336	9.47183	9.82923		79	0	11.654	11.7803
80	0.00340265	9.84537	10.093		80	0	10.3812	10.8691
81	0.00453686	9.91077	10.5023		81	0.00293255	9.45161	10.4546
82	0.00491493	9.45444	10.5837		82	0.0058651	7.94428	9.98415
83	0.00302457	9.64537	10.4404		83	0	8.71261	9.40188
84	0.00529301	9.67902	10.6677		84	0.00293255	9.93255	9.79006
85	0.00340265	9.48053	10.7351		85	0	8.99413	9.81309
86	0.00718336	9.9482	10.6283		86	0.00293255	10.2434	10.6651
87	0.00831758	10.4612	10.4459		87	0.0058651	11.2434	12.3165
88	0.00378072	10.1554	10.4565		88	0.00293255	9.16129	10.4118
89	0.00378072	10.0204	10.8149		89	0.0146628	8.7654	8.76039
90	0.0026465	9.88545	10.9565		90	0	8.91202	10.1717
91	0.00226843	9.59131	10.6058		91	0	8.34897	10.471
92	0.00302457	9.30926	10.1482		92	0.0117302	8.82991	10.5763
93	0.00491493	9.33119	10.1418		93	0	9.65689	10.2769
94	0.00831758	9.44726	10.3797		94	0	9.07625	10.5894
95	0.00529301	9.72325	10.8323		95	0.0058651	8.32551	10.5204
96	0.0026465	9.98147	11.0528		96	0.0058651	9.24047	9.79993
97	0.00680529	10.076	10.6384		97	0	8.81525	10.1585
98	0.00378072	10.2764	10.3102		98	0	7.67742	9.15186
99	0.00189036	9.95803	10.6482		99	0.00879765	8.21114	8.4084
100	0.00302457	9.65028	11.0901		100		8.75367	9.79664

## Sheet: Fig. 3ab
Note: For Fig 3a, 0.5 was added to each mutation position with a 0 CPD count, so 0 CPD count values could be plotted on the log scale - x-axis scale was for 0 count was set to 0.5 (for 0)
Fig. 3a		CPD count zeros	Mutation Count				Fig. 3b	MELA UVB Coding	MELA UVB Non-coding	MELA UVC coding	MELA UVC Non-coding
	NRAS Q61R	4	17				CPD induction values	-6.096	66.7822	6.02578	71.8338
	NRAS Q61K	0.5	20					0	990.848	0	712.328
	PTEN	11	3					-10.3138	232.66	3.68623	119.738
	ARID2 S297F	39	4					39	161.565	11	72.9111
	ARID2 R314C	46	3					19.0773	570.206	19.4169	201.438
	MAP2K1	31	3					-17.2364	52.1476	28.3911	26.7564
	NF1	18	3					10.1476	111.878	-30.5058	109
	STK19	132	3					124.148	-12.3395	66.5129	5
	RAC1	3	4					3	-3.36533	10.8782	0
	BRAF V600E	0.5	47					0	0	0	0
	BRAF V600K	1	17					-9.096	2	-1.12178	0
	CDKN2A P114L	2	3					-12.5831	-3.70488	-7.85244	24
	CDKN2A R80*	0.5	4					0		7.75645
	CDKN2A T79R80*	1	4					1		15.5129
	PPP6C	2	3					-9.21777		0.878223
	RPS27	78	13
	NSUN6	1112	5
	ZNF778	245	7
	RALY	184	23
	RALY	642	5
	RNF185	60	10
	RPL29	113	11
	KBTBD8	0.5	8
	TERT C228T	0.5	14
	TERT C242T	0.5	15
	TERT C250T	2	20
	BLCAP	12	10

## Sheet: Fig. 4 & SupFig. 11
Note: For Fig 4a and Sup. Fig. S11, 0.5 was added to each mutation position with a 0 CPD count, so 0 CPD count values could be plotted on the log scale - x-axis scale was for 0 count was set to 0.5 (for 0), also a small pseudo count was added (e.g., +0.007) so each X-value was unique							UVB	UVB	UVC	UVC
Fig. 4a		CPD count	Mutation count			Fig. 4b	ETS	not ETS	ETS	not ETS
and	ASPSCR1	8.0098	6			CPD induction	0	20.5387	0	32
Sup. Fig. 11	ZNF331	69.0131	5				420.59	-1.85244	249.075	8.54609
	MAP3K13	65.0186	5				161.565	161.904	84.4609	61.2936
	EBF1	71.02	5				141.026	195.391	65.3277	25.6042
	NFKBIE	0.5206	5				818.033	0.686227	274.587	-5.16031
	TCF3	1.0101	11				2067.8	1	977.611	9.21844
	TCF3	2.0102	9				223.911	48.9298	97.5872	-4.70641
	DNM2	24.0111	5				500.738	-19.8009	412.512	-16.2866
	CNOT3	11.0132	5				57.808	-3.94844	9	-0.0170308
	TERT C228T	0.519	14				41.0329	0.1289	4.38578	12.7134
	TERT C242T	0.5191	15				116.469	10	30.0411	-0.890781
	TERT C250T	2.0192	20				972.808	-5.60889	264.444	-6.23547
	NOC2L	118	5				66.7822	10.7005	77.8397	7.80563
	SYF2	676	7				139.026	11.7822	161.823	1.09219
	CEP85	19.0003	6				924.251	15.1289	228.048	-8.83266
	MTF1	459	7				214.539	8	148.041	0
	MTF1	30.0005	5				385.59	11	164.638	-11.5802
	MYCBP	49.0007	7				4	-9.94844	1	-5.23547
	CDC20	78.0008	9				8	19.8782	2	9.85672
	CDC20	156.001	5				247.756	24.2507	195.218	31.6042
	CDC20	78.001	14				111.878	23.7822	109	-22.3958
	TTF2	286.001	7				2740.58	23.0258	1749.41	0.327656
	RPS27	78.0013	13				93.0258	-5.35821	18.3277	24.1503
	KIAA0907	873.001	17				64.2836	30.9813	263.133	-31.3036
	TOR1AIP2	214.001	9				0	-5.73067	0	0
	TOR1AIP2	211.002	9				204.686	34.5645	73.8567	17.7134
	SLC30A1	0.5017	5				52.1476	0	27.2184	0
	ARV1,TTC13	36.0019	6				2153.24	-3.88264	995.737	83.0211
	ATP5C1,KIN	484.002	5				12	-0.0702176	5	18
	NSUN6	1112	5				577.686	24.1031	389.529	36.983
	PDCD11,USMG5	417.002	11				57.808	-24.7164	8.10922	-2.42984
	ARL14EP	951.003	6				194.93	-2.53155	136.983	-23.5391
	PSMC3	26.0027	7				202.026	17.3022	140.546	52.7645
	PSMC3	150.003	19				35.2693	2	31.4369	0
	FTH1	18.0029	5				34.8782	0	58	0
	FTH1	18.003	5				25.6605	-3.36533	15.5291	0
	FAM168A	102.003	10				4	-5.73067	0	0
	FAM168A	102.003	5				273.103	-19.3138	134.495	0.982969
	PCF11	778.003	6				586.841	35.808	294.628	-1.57312
	CCDC15	169.003	5				161.539	-3.70488	91.5461	24
	TMEM218	379.003	5				291.661	-12.3395	130	5
	ITFG2	335.004	8				332.756	-4.58311	142.437	-7.2525
	ING4	154.004	5				441.756	-6.97422	59.7305	-4.34469
	ING4	69.0039	5				182.782	2.904	66.0581	1.43687
	MCRS1	74.0041	7				322.148	-2.07022	100.529	20.8738
	SMUG1	444.004	7				237.66		38.3858
	SMUG1	444.005	8				9.66045		71
	OSBPL8	24.0046	6				171.539		88.8738
	SCYL2,DEPDC4	191.005	5				23.4169		62.1673
	SCYL2,DEPDC4	36.0049	7				30.904		20.6553
	UTP20	8.005	5				70.9369		291.335
	FICD	1.0051	7				60.3209		35.7475
	GIT2	87.0052	7				-9.70489		2
	COG6	42.0053	9				617.668		211.058
	MTRF1	148.005	13				370.38		178.864
	DIAPH3	97.0055	5				26.5645		4.96594
	DIAPH3	194.006	8				220.937		222.007
	PSMC6	431.006	7				14.7822		33
	PSMC6	431.006	5				68.3911		119.655
	AHSA1,VIPAS39	9.0062	5				435.026		54.8227
	IQGAP1	12.0066	15				29.2693		21.3277
	JMJD8	281.007	5				1		20.4369
	C16orf91	228.007	12				85.8782		80.6553
	NUBP2,SPSB3	45.0069	7				391.738		202.075
	C16orf59	4.007	11				45		1.43687
	C16orf59	8.0071	11				143.911		77.2595
	C16orf59	4.0072	5				232.66		127.823
	SEC14L5	103.007	5				106.616		41.3006
	FOPNL	200.007	7				-1.85244		2
	LCMT1	36.0076	9				213.546		105.98
	TMEM208,LRRC29	591.008	5				211.295		80.3106
	TMEM208,LRRC29	66.0082	5				291.738		160.857
	ZNF778	245.008	7				600.693		131.57
	PRPF8	540.009	15				658.239		136.427
	PSMD11	250.009	11				263.199		372.84
	RPL23	140.009	6				282.129		193.058
	GOSR2	108.009	5				196.38		168.106
	GOSR2	54.0093	5				0		0
	SP2	147.009	7				270.808		154.655
	SUPT4H1	884.01	5				-0.0702176		12.8567
	MYL12B	6.0099	7				34.8782		11
	C19orf25	38.01	9				852.284		621.679
	AP3D1	96.0103	14				552.523		338.963
	AP3D1	25.0104	6				22.8782		13.1092
	CCDC94	273.01	7				133.269		152.512
	CCDC94	163.011	10				-4.16622		-21.522
	FEM1A	270.011	5				657.808		211.621
	ARHGEF18	678.011	6				15.3911		24
	ARHGEF18	330.011	8				56.4169		19.3106
	FAM32A	21.0113	6				8.49423		93.8397
	FAM32A	8.0114	5				94.1289		88.2595
	MAP1S	193.012	5				146.956		42.5461
	RPL18A	452.012	25				0		0
	RPS19	71.0119	6				-2.73067		5.21844
	ZNF180	11.012	5				1373.53		420.41
	FOXA3,SYMPK	3171.01	5				219.981		261.932
	IRF2BP1	50.0124	6				124.026		55.1092
	GLTSCR2	147.012	5				122.693		43.6113
	RPL13A	0.5126	10				751.546		194.318
	RPL13A	0.5127	47				376.834		90.0752
	PRMT1	23.0128	5				14		1
	ETFB	81.013	5				14		1
	ZNF324	139.013	6				188.026		48.8056
	ZNF324	175.013	6				91.5129		33
	SLC30A6	227.014	7				8		-2.56312
	SLC30A6	226.014	10				74.2693		-1.67234
	CEP68	4.0141	9				86.7565		-1.67234
	PPP3R1	0.5142	6				7.51289		0
	GMCL1	331.014	7				2		12
	GMCL1	309.014	9
	TPRKB	105.014	5
	SNRNP200	278.015	5
	COQ10B	250.015	8
	RALY	184.015	23
	RALY	642.015	5
	SYNJ1	144.016	5
	C21orf33	807.016	5
	CCDC117	4.0162	6
	SMTN	27.0163	5
	RNF185	60.0164	10
	MCM5	668.016	7
	MCM5	785.017	7
	EFCAB6	149.017	14
	DPH3	993.017	14
	DPH3	1961.02	5
	DPH3	968.017	13
	UBP1	1470.02	6
	ACAA1	164.017	5
	RPSA	289.017	7
	ULK4	257.018	6
	TMA7,CCDC51	203.018	5
	RPL29	113.018	11
	TMF1	298.018	5
	TRMT10C	2217.02	17
	TRMT10C	4497.02	5
	TRMT10C	2280.02	10
	WDR5B	22.0184	8
	OSBPL11	33.0185	5
	UVSSA	133.019	6
	MMAA	504.019	5
	RPS3A	280.019	16
	CENPH	249.019	5
	EGR1	2.0196	6
	RPS14	6.0199	5
	GABRA6	4.0201	5
	CANX	327.02	7
	MSH5	285.02	7
	RPS18,VPS52	662.02	9
	TTK	12.0208	10
	PPIL4	185.021	8
	PPIL4	175.021	9
	INTS1	0.5212	7
	FBXL18	38.0214	8
	YAE1D1	291.022	7
	TYW1	190.022	6
	TYW1B	41.0222	8
	ZNF277,DOCK4	136.022	8
	UBXN8	3030.02	11
	UBXN8	6147.02	5
	UBXN8	3117.02	5
	COPS5	599.023	10
	GDAP1	811.023	6
	GDAP1	406.024	6
	POLR2K	1896.02	5
	RPL8	14.0237	6
	RPL8	14.0238	6
	HAUS6	304.024	9
	NAA35	220.024	5
	SECISBP2	85.0241	8
	SWI5,GOLGA2	197.024	6
	SWI5,GOLGA2	216.024	5
	TOR1B	6.0244	8
	DNLZ	0.5246	5
	CYSRT1	57.0247	5
	OTUD5	96.0248	6
	ASXL2	89.0136	6
	ASXL2	81.0137	9
	UTP11L	6.0006	14
	MMACHC	34.0011	5
	SPATA17,GPATCH2	40.0018	5
	TRIM58	0.502	5
	GBF1	40.0023	5
	HBG1	21.0025	6
	ING4	56.0038	10
	ING4	69.004	5
	SP1	227.004	5
	CALCOCO1	68.0043	6
	EPYC	0.5047	5
	NUMB	10.0059	7
	ISCA2,NPC2	4.006	5
	AHSA1,VIPAS39	14.0061	5
	OTUB2	17.0063	6
	ZWILCH,RPL4	0.5064	5
	IREB2	35.0065	6
	FOPNL	37.0074	5
	KIAA0556,GTF3C1	22.0077	9
	TBC1D10B	8.0078	7
	KATNB1	14.0079	8
	TMEM208,LRRC29	54.008	5
	SDR42E1	71.0083	5
	TMEM102	172.009	12
	RPL19	32.0089	6
	RPL19	44.009	6
	TOP2A	2.0091	7
	CD300LB	0.5096	5
	FDXR	45.0097	8
	FEM1A	68.0108	6
	GCDH	11.0112	7
	RPL18A	201.012	12
	RBM42	0.5118	5
	TOMM40	14.0121	5
	FOSB	13.0122	7
	AP2A1	46.0129	5
	ZNF444	32.0133	5
	CEP68	1.014	6
	INO80B	31.0146	5
	LMAN2L	1.0148	5
	HJURP	18.015	5
	PER2	10.0151	8
	RALGAPA2	71.0152	5
	CST9	57.0153	6
	BLCAP	12.0156	10
	DDX27	25.0157	5
	POFUT2	0.516	8
	CDC45,UFD1L	11.0161	5
	CRELD2,ALG12	0.5168	5
	RPL32	1.0169	9
	KBTBD8	0.5179	8
	CETN3	0.5194	6
	CDC23	67.0195	5
	LARS	124.02	6
	TCERG1	68.0198	9
	E2F3	8.0203	5
	CRISP2	19.0207	6
	CDC40,WASF1	1.0209	5
	EIF3B	60.0213	6
	NEUROD6	17.0215	5
	TYW1	74.0218	6
	TYW1	124.022	8
	TYW1B	23.022	8
	TYW1B	60.0221	8
	EXOC4	30.0224	6
	CLEC5A	8.0225	7
	RPS20	34.0229	26
	SDR16C5	4.023	5
	C8orf44-SGK3,VCPIP1	79.0231	6
	C8orf44-SGK3,VCPIP1	37.0232	5
	GTF3C5	6.0245	9

## Sheet: Fig. 5
Note: For Fig 5a and Fig. 5f, 0.5 was added to each mutation position with a 0 CPD count, so 0 CPD count values could be plotted on the log scale - x-axis scale was for 0 count was set to 0.5 (for 0), also a small pseudo count was added (e.g., +0.007) so each X-value was unique						UVB	UVB	UVC	UVC													UVB	UVB	UVC	UVC
Fig. 5a		CPD count	Mutation count		Fig. 5b	ETS	not ETS	ETS	not ETS		Fig. 5e	ETS induced	not ETS	All ETS		Fig. 5f		CPD count	Mutation count		Fig. 5g	ETS	Not ETS	ETS	Not ETS
	INTS1	0.5007	7		CPD induction	0	-39.8168	0	28.3006		Distance from TSS (bp)	1255	98	68			PEF1	69.0001	5		CPD induction	62.2693	26	23	1
	RPL8	14.0015	6			14	71.8596	1	104.731			68	179	732			ZNF691	29.0002	5			22.2693	0.904002	27.5461	-23.7234
	JMJD8	281.002	5			256.321	8.14756	105.024	-14.0341			732	191	65			CPT2	37.0003	7			35.8782	198.635	15.5461	22.5461
	MALRD1	9.0055	4			-7.82666	0.634668	16.3858	3.63828			65	232	443877			TMEM59	283	5			262.808	23.6347	87.5461	38
	DPCD	86.0057	4			75.904	2	60.5291	11.4369				361	17715			SASS6	741	15			681.546	12.8782	317.352	-5.03406
	OR5AK2	19.0064	4			19	6.29512	23.3277	16.2184				407	180			C1orf43	43.0007	5			29.5387	71.8596	7	104.731
	KSR2	59.007	4			6.27646	-17.5573	96.4198	-4.45391				491	743			YME1L1	677.001	5			644.468	15.1476	397.109	-18.9419
	C2orf49	73.0086	4			-15.6204	-7.70488	29.4028	8.52906				522	283897			RRP12	19.0009	6			4.41689	-20.6533	38.2184	-3.94187
	DNAH7	6.0089	4			0.391112	0.782225	10.2184	-16.0511				526	100			TSSC4	1483	5			1313.61	30.0258	562.359	-8.39578
	LTN1	1122.01	4			1017.67	6.02578	426.662	26.6553				542	1426			C11orf49	887.001	6			842.129	6.75645	322.789	-29.7745
	NFKBIE	0.5037	5			0	13.5129	1.10922	12.4369				605	1255			C11orf49	872.001	5			817.033	1.87822	305.226	0.218438
	BCL2L12	355.008	4			339.295	0	155.857	6				685				C12orf60	250.001	6			226.443	384.155	107.604	343.662
	OR4M2	198	9				-10.192		4.47797				772				RECQL	541.001	6			518.564		192.403
	FTSJ3	110.001	7				14.3209		34.4028				833				MCRS1	116.002	5			92.4427		156.949
	CD163L1	16.0008	6				3.71201		-6.47094				861				EIF2B1	520.002	5			480.738		220.847
	THSD7B	4.0009	6				0		0				864				USPL1	81.0018	5			81		42.1092
	XIRP2	2.001	6				18.8782		26.6383				900				UBAC2	83.002	5			75.1476		1.10922
	DNAH5	22.0012	6				0		0				938				G2E3	320.002	7			271.764		217.587
	ADAM32	6.0013	6				24.7564		9.87375				948				DLGAP5	16.0022	6			-0.826663		27.8567
	ZFHX4	8.0014	6				2		1.10922				1045				ZNF774	357.002	9			306.52		150.748
	FMO2	12.0016	5				-8.14044		21.3277				1447				CD2BP2	111.002	5			63.8854		77.2184
	SUCO	15.0017	5				0		0				1526				SETD6	23.0025	6			20.7564		31
	CNTN5	18.0018	5				7		3				1564				HSBP1	553.003	5			545.148		249.966
	C12orf55	0.5019	5				-3.73067		0.092188				2985				TAF1C	178.003	7			160.052		147.512
	OR4K2	10.002	5				4.39111		-18.7064				2986				COX10	98.0028	5			89.0258		87.0752
	ACSM2B	39.0023	5				0		-0.890781				5385				DCAF7	1932	5			1761.49		822.468
	WDR87	34.0025	5				39.3467		4.11625				7737				NAT9	75.003	6			35.7378		62.3106
	ZNF534	0.5026	5				0		1				9147				EXOC7	70.0031	7			58.7822		50.5461
	NT5C1B	20.0027	5				-4.97422		-2.67234				12738				CDC37	403.003	5			392.904		143.731
	STON1-GTF2A1L	0.5028	5				2		0				12984				GPATCH1	18.0033	6			-2.19199		5.07516
	TTN	27.0029	5				8.75644		0.201407				16408				ZFP14	157.003	8			109.885		83.4369
	GLRB	2.0031	5				-12.3395		1				18142				LDAH	431.004	6			236.933		897.247
	DNAH5	30.0032	5				0		12.3277				18674				CSTF1	88.0038	7			76.7822		70.4198
	UGT3A1	0.5033	5				10.0258		-12.9419				18747				RTEL1	373.004	8			300.084		320.191
	CAMK4	7.0034	5				0.0773398		35.8738				19918				RPL15	3250	11			3036.86		1526.82
	POM121L2	3.0035	5				4.75645		-1.78156				19927				RPL34	275.004	6			207.693		174.713
	SCAND3	10.0036	5				3.17334		-34.9008				20176				RPL34	539.004	11			473.937		283.099
	CFTR	0.5038	5				9		-2.67234				20904				RPL37	2111	7			1903.47		1311.21
	OR2A2	73.0039	5				0.756445		1				21086				TRAPPC13	448.005	5			408.738		178.823
	ZFHX4	0.5041	5				16.7564		-0.890781				21472				SLC25A46	88.0047	5			59.9556		32.0752
	PKHD1L1	4.0042	5				34.2693		-1.03406				24179				ETF1	720.005	10			667.276		236.42
	OR1B1	2.0043	5				3.51289		-1.78156				24180				RBM22	83.005	9			83		32.0922
	MMEL1	11.0044	4				0		3				29580				ZNF165	147.005	5			136.904		71.5291
	PTGER3	0.5045	4				-5.096		-0.890781				31842				DHX16	444.005	6			384.546		290.638
	LRRIQ3	0.5046	4				10.1476		-12.9419				32909				RPS10-NUDT3	84.0053	5			76.1476		14.7475
	CD1C	19.0047	4				1.14756		-1.78156				36670				PRIM2	381.005	8			364.173		208.949
	OR6K6	27.0048	4				2.14756		-6.23547				39049				RNGTT	134.006	6			81.2765		92.1673
	TNR	7.0049	4				-12.6791		-3.23547				39108				TAX1BP1	41.0056	10			25.2951		27.478
	PAPPA2	20.005	4				0		-3.23547				39449				RFC2	26.0058	6			17.0258		4
	RGSL1	9.0051	4				-2.24356		0				40078				MOSPD3	137.006	5			131.391		75
	BRINP3	3.0052	4				0		0				40828				LRWD1	2.006	6			2		0
	FMN2	19.0053	4				-34.8711		-22.7405				43803				MRPS33	72.0061	5			72		25.1092
	GCSAML	41.0054	4				11		0				45513				RPL8	16.0063	7			13.7564		4
	MYO3A	8.0056	4				-2.48711		0				46373				CDC37L1	96.0064	5			88.1476		67.7645
	OR51B2	0.5058	4				0		0				56662				ZCCHC7	1745.01	7			1371.45		877.703
	OR52E8	5.0059	4				0		0				59330				ERP44	135.007	7			84.52		157.621
	OR4A15	18.006	4				-5.89688		20.0581				60574				IGBP1	149.007	5			140.026		107.587
	OR4C15	9.0061	4				-28.288		5.96594				65255				FEN1	18.0013	5			10.1476		2.52906
	OR4C15	10.0062	4				1.02578		-12.1603				67408				RPS27	490.001	19			394.649		240.621
	OR5D14	12.0063	4				48.7565		0.965939				67410				MRPS31	1493	14			1379.7		827.727
	OR5B21	0.5065	4				13.8782		41.512				69484				PSMD8	69.0035	8			66.7565		42.2184
	DLG2	0.5066	4				-6.46133		-12.8156				70621				ERGIC3	300.004	11			266.347		161.966
	CEP290	0.5068	4				6.75645		3.40281				71325				PES1	461.004	12			435.199		214.444
	SVOP	10.0069	4				52.6676		7.66235				77204				PES1	460.004	10			448.782		262.546
	OASL	11.0071	4				-1.60889		19				78312				RPS14	157.005	13			150.269		79.6553
	FREM2	2.0072	4				-16.9484		-22.2695				80598				CHCHD2	1797.01	13			1646.68		901.645
	OR4K2	0.5073	4				26.8782		16.2184				89777				TGS1	275.006	5			239.103		33.1092
	RBFOX1	0.5074	4				-25.8009		1.98297				91092				SZT2	26.0068	6
	RBFOX1	30.0075	4				0		-0.563125				91782				PLCZ1	11.0069	5
	SHISA9	2.0076	4				0		-3.56312				101450				RPL36AL	202.007	5
	ADAMTS18	10.0077	4				9		10				107193				GSPT1	27.0071	8
	DNAH9	51.0078	4				26.2693		-5.79859				126509				AP2B1	14.0072	6
	DSG1	15.0079	4				-3.36533		7.63828				126993				FTSJ3	110.007	7
	ASXL3	7.008	4				-12.8267		8				151211				EIF3G	23.0074	6
	ZNF585B	9.0083	4				-9.33955		4.21844				152706				CCDC9	13.0075	5
	NLRP4	111.008	4				28		4				152713				MPV17	39.0076	6
	AMER3	4.0087	4				0		15				154672				TTC30A	9.0077	5
	TTN	1.0088	4				-26.6533		-19.5972				156391				ANKMY1	3.0078	5
	UNC80	28.009	4				-16.8267		-16.9248				165115				NSA2,GFM2	438.008	5
	PAK7	0.5091	4				-6.40977		-19.2866				165379
	DEFB119	0.5092	4				3.17334		-3.68937				170305
	KRTAP19-4	0.5094	4				-5.46133		16.6383				170870
	EPHA6	9.0095	4				6		-5.34469				171427
	MORC1	33.0096	4				-4.48711		21				171428
	CASR	0.5097	4				10		24.4369				175028
	CASR	4.0098	4				1.78222		-4.23547				175028
	WDR49	3.0099	4				-30.8711		5.63828				189806
	CNGA1	28.01	4				12.0258		-46.993				191210
	AFM	0.5101	4				-2.55733		-1.78156				193001
	ADAM29	7.0102	4				11		0				194192
	MTNR1A	0.5103	4				14		6.21844				194952
	TRIML2	25.0104	4				-1.85244		9.96594				242704
	DNAH5	20.0105	4				2		0				246373
	UGT3A1	8.0106	4				-23.5573		-11.5972				246397
	MROH2B	6.0107	4				5.63467		-1.34469				250777
	CCDC152	0.5108	4				1		0				272667
	PCDHA1	10.0109	4				-0.121777		-5.34469				291204
	PCDHA10	13.011	4				1		-2.67234				301862
	PCDHAC1	14.0111	4				0		3.21844				306439
	LGSN	21.0113	4				-8.6791		8.65531				362880
	HDAC9	21.0115	4				-12.5831		0				380050
	SEMA3E	11.0116	4				0		0				473295
	SAMD9	14.0117	4				0		0				474162
	CFTR	6.0118	4				-6.096		7.87375				482359
	KCND2	2.0119	4				-9.096		-0.890781				561525
	RNF133	0.512	4				2.78222		-4.45391				717820
	MGAM	9.0121	4				39		11				1015885
	ADAM2	1.0122	4				3		11.1092				1040416
	ZFPM2	1.0124	4				0		8.21844				1588233
	ZFPM2	1.0125	4				1		16.4369				1645852
	PKHD1L1	0.5126	4				3.51289		0
	DIRAS2	16.0129	4				12.1031		-9.53906
	OR13C4	2.013	4				8.39111		-0.0340615
	BRAF V600E	0.5001	47				-22.4355		-3.01703
	NRAS Q61K	0.5002	20				2		20
	NRAS Q61R	4.0003	17				-11.0702		19.6383
	BRAF V600K	1.0004	17				6.02578		-15.8156
	ACSL3	14.003	5				-0.48711		-2.79859
	ARID2	39.0067	4
	RAC1	3.0114	4
	CDKN2A R80*	0.5127	4
	CDKN2A T79R80*	1.0128	4
	ISX	8.0011	6
	KNSTRN	48.0021	5
	MUC16	14.0024	5
	CNTNAP2	0.504	5
	MUC16	2.0081	4
	MUC16	8.0082	4
	BMP5	15.0112	4
	CDH17	4.0123	4

## Sheet: SupFig. 2
SupFig. 2a						SupFig. 2b						SupFig. 2c
		No UV	UVC Cellular (0hr)	UVC Naked DNA			No UV	UVB Cellular (0hr)	UVB Naked DNA				No UV	UVC Cellular (0hr)	UVC Naked DNA
	TT	0.0611734	0.426771	0.433327		TT	0.0741713	0.238975	0.219595			TT	0.0741713	0.306402	0.270315
	TC	0.0554903	0.214766	0.220388		TC	0.0603536	0.201527	0.204889			TC	0.0603536	0.217035	0.198242
	CC	0.0657737	0.137724	0.129694		CC	0.0698481	0.18387	0.205229			CC	0.0698481	0.166398	0.184581
	CT	0.0637627	0.137413	0.147639		CT	0.0804859	0.124617	0.17047			CT	0.0804859	0.125411	0.19096
	AG	0.0874382	0.011049	0.00920254		GG	0.0714499	0.0297003	0.0237375			GG	0.0714499	0.0246859	0.0207235
	GG	0.0997485	0.00904633	0.00792313		AG	0.0752471	0.028852	0.0231417			AG	0.0752471	0.0227516	0.0195353
	GC	0.0832153	0.00733449	0.00626855		GC	0.0712061	0.0257606	0.0211069			GC	0.0712061	0.020685	0.0166206
	AT	0.0498894	0.0110639	0.0101768		GT	0.0518175	0.022976	0.0157431			GT	0.0518175	0.0185354	0.0157264
	AC	0.0487882	0.00747962	0.00699759		TG	0.0689369	0.0219593	0.0178766			TG	0.0689369	0.0123936	0.010658
	TG	0.0669568	0.00607224	0.00447621		AT	0.0389087	0.0212283	0.0155077			AT	0.0389087	0.0175077	0.0140426
	GT	0.065462	0.00644687	0.0054842		GA	0.060132	0.0205176	0.0160803			GA	0.060132	0.0152926	0.0126008
	GA	0.0628991	0.00593791	0.00495574		AA	0.0582267	0.0198619	0.0150426			AA	0.0582267	0.0135892	0.0108709
	AA	0.0598566	0.00571823	0.00436797		AC	0.0385957	0.0179263	0.0166806			AC	0.0385957	0.0151905	0.0144085
	CG	0.0447262	0.00442856	0.00322117		CA	0.0656569	0.0165267	0.0135978			CA	0.0656569	0.00921486	0.00792538
	CA	0.051334	0.00549312	0.00340501		CG	0.0777318	0.0138946	0.0119221			CG	0.0777318	0.00875788	0.00736661
	TA	0.0334854	0.00324812	0.00246824		TA	0.0372232	0.0117996	0.00937407			TA	0.0372232	0.00614482	0.00541553

## Sheet: SupFig. 3
SupFig. 3a							Sup. Fig. 3b
	Position Relative to Motif Midpoint	Average Mutations	Cellular Average CPDs	Scaled Average CPD Naked DNA				Position Relative to Motif Midpoint	Mutation Density	Cellular Average CPDs	Scaled Average CPD Naked DNA
	-100	0.00113422	10.5187	11.3599				-100	0	14.4721	13.3382
	-99	0.00680529	10.2325	10.5934				-99	0	12.5689	12.2672
	-98	0.00302457	10.389	11.0531				-98	0.00879765	9.46921	9.77247
	-97	0.00340265	11.1622	12.0341				-97	0	10.912	11.7108
	-96	0.00604915	11.5694	11.6179				-96	0.00293255	12.0469	13.1762
	-95	0.00680529	10.9622	10.9763				-95	0.00293255	11.9003	13.0352
	-94	0.00453686	10.1898	11.0949				-94	0.00293255	13.5865	14.6574
	-93	0.00529301	10.3501	11.1208				-93	0.0058651	12.9062	13.764
	-92	0.00453686	11.2957	11.4717				-92	0.00293255	12.8328	12.74
	-91	0.00491493	11.2181	11.1834				-91	0	12.6393	12.2646
	-90	0.00642722	10.2896	10.6944				-90	0.0058651	11.434	12.7295
	-89	0.00680529	10.6404	11.4098				-89	0	11.5161	12.5728
	-88	0.00604915	11.3142	11.2238				-88	0.00293255	11.0235	11.6585
	-87	0.00529301	10.7905	10.8588				-87	0.00293255	9.55719	10.8539
	-86	0.00642722	11.0113	11.4394				-86	0	9.86217	10.9611
	-85	0.00491493	11.6265	11.9186				-85	0	12.5953	14.391
	-84	0.00415879	11.3826	11.7772				-84	0.0058651	14.5542	15.253
	-83	0.00189036	11.1675	12.019				-83	0.00293255	13.9677	14.2499
	-82	0.00756144	10.8798	12.1069				-82	0	10.7126	12.4108
	-81	0.00378072	10.6726	11.6408				-81	0.00293255	8.8827	10.6972
	-80	0.00793951	10.3096	11.1639				-80	0.0058651	9.22581	10.5588
	-79	0.00415879	10.8079	10.884				-79	0.00293255	9.6217	11.0002
	-78	0.00756144	11.6287	11.5596				-78	0.00293255	10.4839	11.3842
	-77	0.00831758	11.4061	11.5266				-77	0.0058651	9.07331	9.55827
	-76	0.00756144	11.428	11.3707				-76	0.00879765	8.33431	9.9057
	-75	0.00529301	12.0359	11.8954				-75	0.00293255	8.40762	10.5509
	-74	0.00529301	12.6008	12.0833				-74	0	7.81525	9.16381
	-73	0.00604915	12.2159	11.6967				-73	0	9.65103	10.193
	-72	0.00453686	11.1123	11.1932				-72	0.00293255	10.8446	11.7291
	-71	0.00491493	10.7648	11.0437				-71	0	10.695	11.2484
	-70	0.00756144	11.5637	11.7357				-70	0	10.4223	11.5358
	-69	0.0026465	11.5909	12.1045				-69	0	11.5484	13.6804
	-68	0.00831758	11.3837	11.5172				-68	0.00293255	13.1026	13.7327
	-67	0.00604915	11.7894	11.3889				-67	0.0058651	11.39	11.0002
	-66	0.00680529	11.1554	11.2686				-66	0	9.05279	9.72806
	-65	0.00756144	10.3516	11.0696				-65	0	8.91496	9.9919
	-64	0.00226843	10.5406	10.9086				-64	0.00293255	11.3109	10.867
	-63	0.00756144	11.4775	11.1639				-63	0.0058651	13.3812	11.3842
	-62	0.00491493	11.5127	11.5				-62	0.00879765	11.173	11.1204
	-61	0.00718336	10.8835	11.302				-61	0.0058651	8.86217	10.1225
	-60	0.00869565	10.5259	10.7682				-60	0	8.25513	9.38324
	-59	0.00680529	10.9864	11.3242				-59	0.00293255	7.66862	9.04365
	-58	0.00567108	12.2817	12.1315				-58	0.0146628	8.14076	8.77981
	-57	0.00907372	13.4427	11.9759				-57	0	9.53959	9.27875
	-56	0.00680529	12.5032	11.5758				-56	0.0058651	10.7449	9.5008
	-55	0.00567108	12.3138	11.7445				-55	0	10.4604	10.2531
	-54	0.00869565	13.8681	12.9158				-54	0.00293255	9.16129	9.30226
	-53	0.00529301	13.4427	13.2849				-53	0.00293255	8.41935	8.6074
	-52	0.00453686	12.8885	13.4153				-52	0.0234604	7.93842	9.84823
	-51	0.00491493	13.1206	13.1802				-51	0	8.87683	11.9041
	-50	0.00378072	12.3214	12.2736				-50	0.00293255	10.3812	14.2656
	-49	0.00756144	11.5989	12.0547				-49	0.0146628	12.5396	13.5942
	-48	0.00718336	12.1077	11.8253				-48	0.0205279	13.7771	12.5415
	-47	0.0102079	10.9856	11.6475				-47	0.0117302	13.7419	13.7091
	-46	0.00793951	9.88129	11.1935				-46	0.00293255	14.8153	13.461
	-45	0.00831758	10.1599	10.8396				-45	0.00879765	12.3079	11.2615
	-44	0.00982987	11.0556	11.334				-44	0.0117302	11.8416	11.6559
	-43	0.00529301	11.735	11.8021				-43	0.00293255	13.8416	13.3278
	-42	0.00907372	11.9115	11.7883				-42	0.00293255	12.4927	12.4553
	-41	0.0124764	12.5312	12.1059				-41	0.0175953	16.9707	12.5441
	-40	0.00831758	12.2775	12.2668				-40	0.0117302	15.1496	11.622
	-39	0.010586	11.7569	11.6701				-39	0.00293255	12.5308	12.5571
	-38	0.00907372	12.0125	11.436				-38	0.00879765	15.5572	14.9343
	-37	0.0120983	12.5433	11.5222				-37	0.00879765	13.0147	13.5576
	-36	0.00718336	12.2616	11.1299				-36	0.00293255	11.3519	11.7682
	-35	0.0117202	12.301	11.2791				-35	0.00293255	9.41935	10.9715
	-34	0.0143667	13.4401	12.2123				-34	0.00879765	8.91202	10.4987
	-33	0.0124764	13.552	12.2136				-33	0.0234604	10.129	10.577
	-32	0.00793951	12.7032	11.6923				-32	0.0058651	10.5953	11.7369
	-31	0.0132325	12.2401	11.176				-31	0.00879765	11.2903	11.8988
	-30	0.00869565	11.7762	11.2302				-30	0.0058651	10.8798	10.914
	-29	0.0196597	11.6552	11.1093				-29	0.0117302	14.5484	11.6951
	-28	0.0143667	11.569	10.9514				-28	0.0146628	14.3812	12.4004
	-27	0.0132325	10.9781	11.08				-27	0.00879765	10.0323	11.1178
	-26	0.0189036	11.1263	10.8184				-26	0.00879765	10.4106	11.7944
	-25	0.0143667	11.2749	10.8285				-25	0.00879765	11.7683	12.9411
	-24	0.0109641	11.5875	10.9029				-24	0.00879765	12.9296	12.3795
	-23	0.0132325	12.1452	11.1501				-23	0.00879765	12.3255	11.9406
	-22	0.0143667	12.2348	11.2845				-22	0.00879765	10.5337	11.1413
	-21	0.0170132	12.1701	11.6303				-21	0.0117302	10.2669	11.4783
	-20	0.0189036	11.7962	11.8799				-20	0.00879765	10.4868	10.6215
	-19	0.0143667	11.7021	11.4485				-19	0.0175953	8.63343	7.83156
	-18	0.015879	12.0329	11.4239				-18	0.0175953	9.57771	9.30226
	-17	0.0241966	11.8427	11.2599				-17	0.00879765	12.0821	10.7651
	-16	0.0139887	10.9509	11.1003				-16	0.00293255	13.3196	11.6011
	-15	0.0120983	11.149	11.692				-15	0.0234604	13.9883	12.45
	-14	0.0102079	11.7463	11.9334				-14	0.0058651	11.5689	11.6873
	-13	0.0132325	11.3414	11.8971				-13	0.00293255	9.7654	11.1309
	-12	0.0113422	11.8128	12.1544				-12	0.0058651	9.20821	9.83516
	-11	0.00907372	11.9104	12.2042				-11	0	7.63343	8.29916
	-10	0.0185255	12.6284	12.1948				-10	0.0058651	8.2522	8.8843
	-9	0.0177694	13.1932	12.7235				-9	0.0058651	9.79472	9.76463
	-8	0.00567108	11.6866	12.5026				-8	0.00293255	10.7214	11.9145
	-7	0.0219282	10.1316	10.6271				-7	0	10.9853	13.8737
	-6	0.0204159	9.23214	9.84608				-6	0.0322581	10.5924	11.6951
	-5	0.0139887	6.1414	6.03071				-5	0.0175953	10.8328	11.9093
	-4	0.00226843	1.53497	0.902232				-4	0.560117	103.774	19.9916
	-3	0.0026465	2.92174	8.09651				-3	1.19062	107.202	28.4083
	-2	0.00226843	25.1036	33.2361				-2	0	47.1496	58.0784
	-1	0.00189036	68.104	42.4797				-1	0.00293255	77.1496	64.4236
	0	0.354631	63.7777	20.8143				0	0.284457	51.1584	25.2815
	1	0.0725898	19.2601	5.64341				1	0.0674487	13.1906	4.89799
	2	0.00113422	4.24537	4.89408				2	0	2.48094	3.56312
	3	0.015879	5.50397	5.24736				3	0.00293255	2.16129	3.12165
	4	0.00340265	7.48582	8.94553				4	0	4.20821	5.53277
	5	0.0136106	11.7932	13.4537				5	0.0117302	8.37243	10.8095
	6	0.026465	13.0851	12.5888				6	0.0175953	9.83285	10.8827
	7	0.0189036	11.6957	10.9238				7	0.0234604	8.69501	9.48512
	8	0.0120983	10.9251	11.3087				8	0.0146628	7.82991	9.39369
	9	0.00831758	11.8287	11.7987				9	0.0058651	7.14956	9.10634
	10	0.0166352	12.0072	11.3488				10	0.00879765	8.27273	10.1852
	11	0.00982987	11.7603	11.4306				11	0.0146628	11.302	11.6167
	12	0.0094518	12.1981	11.8796				12	0.00879765	12.4399	11.2171
	13	0.0196597	11.5459	11.5923				13	0.0293255	11.739	11.4025
	14	0.0120983	11.7289	11.8321				14	0.0175953	13.0235	12.2541
	15	0.0177694	12.9482	12.4595				15	0.0205279	15.6774	11.2719
	16	0.0162571	13.1758	12.3881				16	0.00293255	13.7155	10.0494
	17	0.0155009	11.6079	11.6795				17	0.0146628	10.0029	10.2557
	18	0.0147448	11.1724	11.8038				18	0.00879765	8.47507	9.46422
	19	0.0200378	12.5626	12.283				19	0.00293255	8.43695	9.8221
	20	0.0139887	12.789	11.4603				20	0.00293255	10.2991	11.3006
	21	0.0147448	12.0212	10.6005				21	0.00293255	11.3079	10.2688
	22	0.0124764	11.9085	11.5286				22	0.026393	10.0088	9.48251
	23	0.0185255	12.0087	12.2914				23	0.0175953	8.84458	10.5614
	24	0.0132325	12.527	12.0217				24	0.00293255	9.58944	10.8148
	25	0.0132325	12.3928	11.8021				25	0.00879765	10.3548	10.6006
	26	0.0170132	12.0881	11.2323				26	0.00879765	9.07038	10.0781
	27	0.0155009	12.1845	11.5711				27	0.00293255	9.21114	9.52953
	28	0.0257089	11.8507	11.5734				28	0	11.3871	11.9746
	29	0.00756144	11.7958	11.2922				29	0.0175953	13.0323	14.788
	30	0.0143667	12.2287	11.9139				30	0.0117302	13.6188	13.7562
	31	0.00831758	11.8008	11.8984				31	0.0146628	11.4663	11.3294
	32	0.0120983	10.7202	11.5862				32	0.0117302	8.59238	9.92398
	33	0.0124764	10.8231	11.3239				33	0.0058651	9.10557	10.5065
	34	0.015879	11.2151	11.2242				34	0.00293255	9.80059	11.1517
	35	0.00756144	11.4004	12.0611				35	0.0058651	10.7771	10.6894
	36	0.00718336	11.017	11.6815				36	0.00879765	12.1378	12.4187
	37	0.0124764	10.5006	10.6358				37	0.0117302	12.3607	14.3805
	38	0.0128544	10.4677	10.3499				38	0.0117302	12.1965	13.5524
	39	0.00642722	10.2064	10.2694				39	0.0117302	11.4751	11.3999
	40	0.0139887	10.4011	10.5281				40	0.0117302	10.6481	11.6402
	41	0.00756144	11.304	11.1723				41	0.0117302	9.40469	12.2567
	42	0.00831758	11.3157	11.4074				42	0.00293255	8.56012	9.79076
	43	0.00756144	10.5603	10.9234				43	0.00293255	8.82698	8.61785
	44	0.0136106	10.9421	10.7652				44	0.0146628	10.5777	11.4652
	45	0.0192817	10.9539	10.59				45	0.00879765	11.6334	12.5206
	46	0.0102079	10.5259	10.5156				46	0.00879765	9.70968	10.8722
	47	0.0124764	11.4571	11.2912				47	0.0058651	7.87683	10.8931
	48	0.00907372	10.972	10.9376				48	0	8.43402	11.2797
	49	0.00642722	9.65217	9.97338				49	0.00293255	10.2903	10.8513
	50	0.00869565	9.8794	10.2044				50	0	11.1965	10.8095
	51	0.00491493	10.2042	10.4125				51	0.0146628	10.4458	11.5514
	52	0.00567108	10.7165	10.7126				52	0	9.91789	10.2531
	53	0.00680529	11.138	10.6614				53	0.00293255	10.3314	10.146
	54	0.00680529	10.8684	10.3482				54	0.00293255	10.3343	10.7416
	55	0.00869565	11.8257	10.6941				55	0.0322581	9.97947	9.66537
	56	0.00680529	11.8839	11.0814				56	0.0234604	9.73607	10.2949
	57	0.00604915	10.9531	11.1407				57	0.0146628	10.1789	10.7442
	58	0.00680529	11.3331	11.5276				58	0	10.6891	10.0885
	59	0.00982987	11.4594	11.4363				59	0.0146628	9.58944	8.65442
	60	0.00718336	10.9936	10.9399				60	0.00293255	8.38416	7.78715
	61	0.00604915	10.3611	11.0201				61	0.00293255	7.48094	7.97262
	62	0.00793951	11.1535	11.1504				62	0.0058651	7.44282	8.10323
	63	0.00756144	11.9818	11.3313				63	0.00293255	8.34018	8.86863
	64	0.00453686	10.8998	11.6802				64	0.00293255	9.6217	9.92921
	65	0.00415879	10.5285	11.5256				65	0.00293255	11.1085	10.8775
	66	0.00529301	11.0004	11.1898				66	0.0058651	12.6041	10.4517
	67	0.00567108	10.8461	10.9766				67	0.00293255	11.8035	10.7808
	68	0.00831758	10.2654	10.5607				68	0.0117302	9.02933	12.2332
	69	0.00793951	10.217	10.3863				69	0.00293255	9.09971	10.9793
	70	0.0026465	10.1875	10.6153				70	0.00293255	10.0968	9.82733
	71	0.00680529	10.2832	11.0093				71	0.00293255	9.29032	10.1957
	72	0.00680529	10.4968	11.5798				72	0.00293255	8.87097	10.4647
	73	0.00642722	10.7641	11.8772				73	0	9.7478	10.6215
	74	0.00340265	10.7497	11.1939				74	0.0117302	10.5367	10.8174
	75	0.00529301	10.5837	10.5496				75	0.00293255	10.5631	10.3916
	76	0.00491493	10.727	10.5735				76	0.00879765	10.6891	10.8435
	77	0.00189036	10.2132	10.9558				77	0.00293255	10.654	13.1606
	78	0.00415879	9.69943	10.684				78	0.0117302	13.1847	14.263
	79	0.00718336	9.58034	10.1094				79	0	13.3431	14.0644
	80	0.00340265	10.0155	10.2297				80	0	10.0762	10.9036
	81	0.00453686	10.2854	10.6604				81	0.00293255	9.56305	9.45377
	82	0.00491493	10.1278	11.1494				82	0.0058651	8.86217	10.2375
	83	0.00302457	9.95955	11.0989				83	0	8.39883	9.72022
	84	0.00529301	9.6552	11.1289				84	0.00293255	8.78299	9.03843
	85	0.00340265	9.92854	11.0019				85	0	8.37537	8.00397
	86	0.00718336	10.8828	10.6345				86	0.00293255	10.4047	10.3106
	87	0.00831758	11.1395	10.7823				87	0.0058651	11.783	11.2484
	88	0.00378072	10.8204	11.0312				88	0.00293255	8.78299	8.80332
	89	0.00378072	10.6896	11.0406				89	0.0146628	7.66862	8.2443
	90	0.0026465	10.4507	11.2107				90	0	8.39883	8.56038
	91	0.00226843	9.70435	10.5607				91	0	7.55425	8.52903
	92	0.00302457	9.37656	9.69015				92	0.0117302	7.68328	8.80855
	93	0.00491493	10.0257	10.1051				93	0	8.87097	9.5008
	94	0.00831758	10.4767	10.4651				94	0	8.95015	10.2244
	95	0.00529301	10.5032	11.0767				95	0.0058651	8.78886	10.7207
	96	0.0026465	10.682	11.4747				96	0.0058651	9.3871	10.8984
	97	0.00680529	10.8314	11.1935				97	0	8.58944	10.0154
	98	0.00378072	10.7607	10.8962				98	0	6.96774	9.6079
	99	0.00189036	10.0344	10.6321				99	0.00879765	7.52199	9.50341
	100	0.00302457	9.47183	10.8221				100		8.53373	10.1356

## Sheet: SupFig. 4
Sup. Fig. 4a						Sup. Fig. 4b						Sup. Fig. 4c						Sup. Fig. 4d						Sup. Fig. 4e						Sup. Fig. 4f
	Position Relative to Motif Midpoint	Mutation Density	Cellular CPD average	Scaled Naked DNA			Position Relative to Motif Midpoint	Mutation Density	cellular CPD average	Scaled Naked DNA			Position Relative to Motif Midpoint	Average Mutations	Cellular CPD average	Scaled Naked DNA			Position Relative to Motif Midpoint	Mutation Density	Cellular CPD average	Scaled Naked DNA			Position Relative to Motif Midpoint	Average Mutations	Cellular CPD average	Scaled Naked DNA			Position Relative to Motif Midpoint	Mutation Density	Cellular CPD average	Scaled Naked DNA
	-100	0.00113422	0.0725898	0.06777			-100	0	0.0821114	0.0802541			-100	0.00113422	14.1425	15.1244			-100	0	18.4868	15.2939			-100	0.00113422	10.5369	11.9574			-100	0	13.1525	14.1213
	-99	0.00680529	0.0601134	0.0667353			-99	0	0.0762463	0.0842668			-99	0.00680529	13.7777	14.4534			-99	0	17.6979	14.914			-99	0.00680529	10.3059	11.2639			-99	0	11.7419	13.2097
	-98	0.00302457	0.057845	0.0625967			-98	0.00879765	0.0703812	0.0481525			-98	0.00302457	14.4291	14.5929			-98	0.00879765	14.088	14.903			-98	0.00302457	10.7561	11.4681			-98	0.00879765	10.4692	11.3943
	-97	0.00340265	0.0589792	0.0760472			-97	0	0.0821114	0.0642033			-97	0.00340265	15.5818	15.6963			-97	0	15.2463	17.7541			-97	0.00340265	11.5044	12.0583			-97	0	11.8182	12.7617
	-96	0.00604915	0.0612476	0.0781165			-96	0.00293255	0.0791789	0.108343			-96	0.00604915	15.6091	15.4373			-96	0.00293255	17.6188	18.6589			-96	0.00604915	11.9958	11.6218			-96	0.00293255	13.0352	13.9565
	-95	0.00680529	0.0657845	0.0719086			-95	0.00293255	0.0791789	0.0842668			-95	0.00680529	14.6915	14.2592			-95	0.00293255	16.4575	18.0821			-95	0.00680529	11.4533	11.1006			-95	0.00293255	12.3783	13.0964
	-94	0.00453686	0.068431	0.0698393			-94	0.00293255	0.0762463	0.0601906			-94	0.00453686	14.6284	14.003			-94	0.00293255	17.0763	18.5878			-94	0.00453686	11.2877	11.4315			-94	0.00293255	12.7537	13.1556
	-93	0.00529301	0.0646503	0.0744952			-93	0.0058651	0.0703812	0.068216			-93	0.00529301	15.1592	14.4069			-93	0.0058651	17.7889	16.9122			-93	0.00529301	11.7992	11.6284			-93	0.0058651	13.5484	14.1702
	-92	0.00453686	0.0635161	0.0812205			-92	0.00293255	0.0557185	0.0601906			-92	0.00453686	15.8964	15.2911			-92	0.00293255	17.7683	16.5814			-92	0.00453686	11.6529	12.0172			-92	0.00293255	12.8153	14.0492
	-91	0.00491493	0.0744801	0.0734606			-91	0	0.0498534	0.0963049			-91	0.00491493	15.4405	15.3721			-91	0	18.3343	17.9946			-91	0.00491493	11.3629	11.7041			-91	0	12.6276	13.8071
	-90	0.00642722	0.0767486	0.0708739			-90	0.0058651	0.0762463	0.0963049			-90	0.00642722	14.0495	14.8086			-90	0.0058651	17.7947	17.6639			-90	0.00642722	11.028	11.2178			-90	0.0058651	12.1085	13.1531
	-89	0.00680529	0.0710775	0.0807032			-89	0	0.0997067	0.0722287			-89	0.00680529	14.6594	15.1212			-89	0	16.4369	16.6088			-89	0.00680529	11.5565	11.8478			-89	0	11.868	13.2715
	-88	0.00604915	0.0703214	0.0708739			-88	0.00293255	0.0997067	0.0722287			-88	0.00604915	15.6015	14.9975			-88	0.00293255	14.7713	14.6324			-88	0.00604915	11.7913	12.052			-88	0.00293255	11.2581	13.2715
	-87	0.00529301	0.0718336	0.0703566			-87	0.00293255	0.0791789	0.0842668			-87	0.00529301	15.1743	14.6719			-87	0.00293255	13.5073	13.2465			-87	0.00529301	11.4057	11.9358			-87	0.00293255	10.1026	11.8295
	-86	0.00642722	0.073724	0.0827725			-86	0	0.0645161	0.112356			-86	0.00642722	15.2665	15.8045			-86	0	14.5513	15.3377			-86	0.00642722	11.6673	12.3511			-86	0	11.1906	11.948
	-85	0.00491493	0.0665406	0.0682873			-85	0	0.0615836	0.0963049			-85	0.00491493	15.6983	16.3966			-85	0	17.5542	17.3167			-85	0.00491493	11.9985	12.9039			-85	0	13.1554	13.3642
	-84	0.00415879	0.0623819	0.0750125			-84	0.0058651	0.058651	0.068216			-84	0.00415879	15.4669	16.183			-84	0.0058651	18.651	17.7978			-84	0.00415879	11.9251	12.8119			-84	0.0058651	13.5044	13.6964
	-83	0.00189036	0.0703214	0.0889804			-83	0.00293255	0.0674487	0.0601906			-83	0.00189036	15.4968	16.577			-83	0.00293255	18.5924	17.1637			-83	0.00189036	11.9607	12.7034			-83	0.00293255	13.5982	14.093
	-82	0.00756144	0.0710775	0.0827725			-82	0	0.0791789	0.116368			-82	0.00756144	15.0087	16.3282			-82	0	16.1525	16.4201			-82	0.00756144	11.7274	12.9088			-82	0	12.4106	13.2226
	-81	0.00378072	0.0616257	0.0734606			-81	0.00293255	0.0821114	0.136432			-81	0.00378072	14.352	15.3929			-81	0.00293255	14.1026	16.1222			-81	0.00378072	11.0775	12.3817			-81	0.00293255	10.302	11.9583
	-80	0.00793951	0.0555766	0.0838071			-80	0.0058651	0.058651	0.0842668			-80	0.00793951	14.251	14.7025			-80	0.0058651	13.8592	14.422			-80	0.00793951	10.8121	11.557			-80	0.0058651	10.4223	10.8459
	-79	0.00415879	0.0586011	0.0900151			-79	0.00293255	0.0703812	0.040127			-79	0.00415879	14.6915	14.6821			-79	0.00293255	14.0557	15.201			-79	0.00415879	11.1966	11.5129			-79	0.00293255	11.2317	10.5781
	-78	0.00756144	0.0744801	0.0884631			-78	0.00293255	0.0791789	0.0441397			-78	0.00756144	15.5803	15.6769			-78	0.00293255	16.3959	15.9336			-78	0.00756144	12.1837	12.1546			-78	0.00293255	12.4751	11.8012
	-77	0.00831758	0.0824197	0.0832898			-77	0.0058651	0.0439883	0.0722287			-77	0.00831758	15.8004	15.8221			-77	0.0058651	14.0528	13.7823			-77	0.00831758	12.541	12.2751			-77	0.0058651	10.1584	10.4802
	-76	0.00756144	0.0775047	0.0703566			-76	0.00879765	0.0322581	0.0642033			-76	0.00756144	15.6847	15.4814			-76	0.00879765	12.7507	13.2192			-76	0.00756144	11.9278	12.3966			-76	0.00879765	7.97361	9.62018
	-75	0.00529301	0.0714556	0.0755299			-75	0.00293255	0.0381232	0.0601906			-75	0.00529301	16.2972	15.894			-75	0.00293255	14.2874	13.2383			-75	0.00529301	12.0605	12.7784			-75	0.00293255	9.78299	10.3978
	-74	0.00529301	0.063138	0.0786338			-74	0	0.085044	0.068216			-74	0.00529301	17.2752	16.2225			-74	0	12.7155	12.8283			-74	0.00529301	12.6261	12.964			-74	0	10.1877	10.0863
	-73	0.00604915	0.0604915	0.0770819			-73	0	0.102639	0.0722287			-73	0.00604915	17.1089	16.4251			-73	0	14.2698	14.8921			-73	0.00604915	12.4563	12.964			-73	0	10.2287	10.7068
	-72	0.00453686	0.063138	0.091567			-72	0.00293255	0.0645161	0.0842668			-72	0.00453686	15.4314	15.722			-72	0.00293255	15.0176	15.4853			-72	0.00453686	11.9229	12.2578			-72	0.00293255	10.0762	11.7858
	-71	0.00491493	0.0699433	0.0957057			-71	0	0.0469208	0.068216			-71	0.00491493	14.5826	15.2646			-71	0	13.2727	13.1809			-71	0.00491493	11.5531	11.9617			-71	0	9.63343	10.6888
	-70	0.00756144	0.0650283	0.0869111			-70	0	0.0703812	0.068216			-70	0.00756144	15.5577	15.7111			-70	0	13.698	14.1841			-70	0.00756144	12.4	12.5301			-70	0	9.67742	10.4133
	-69	0.0026465	0.0703214	0.0936364			-69	0	0.0909091	0.0642033			-69	0.0026465	15.9818	15.7492			-69	0	14.3255	17.5627			-69	0.0026465	12.5837	12.8395			-69	0	9.90029	12.517
	-68	0.00831758	0.0741021	0.0972577			-68	0.00293255	0.0527859	0.0642033			-68	0.00831758	16.1077	15.8095			-68	0.00293255	15.6158	17.4725			-68	0.00831758	11.9444	12.6977			-68	0.00293255	12.0557	13.1093
	-67	0.00604915	0.0695652	0.094671			-67	0.0058651	0.0351906	0.0642033			-67	0.00604915	15.8692	15.3823			-67	0.0058651	15.6188	16.5705			-67	0.00604915	11.6314	12.2273			-67	0.0058651	13.0147	12.293
	-66	0.00680529	0.0646503	0.0879458			-66	0	0.0557185	0.10433			-66	0.00680529	15.2295	14.6779			-66	0	13.3372	15.786			-66	0.00680529	11.3214	11.8518			-66	0	10.2757	11.8398
	-65	0.00756144	0.0627599	0.0843245			-65	0	0.0703812	0.108343			-65	0.00756144	14.7732	14.7265			-65	0	12.5425	14.0639			-65	0.00756144	11.1032	11.6812			-65	0	8.0176	10.833
	-64	0.00226843	0.0725898	0.0848418			-64	0.00293255	0.0645161	0.0642033			-64	0.00226843	14.5036	14.7977			-64	0.00293255	15.6305	14.8812			-64	0.00226843	10.927	11.6158			-64	0.00293255	11.1554	11.6312
	-63	0.00756144	0.0703214	0.0858764			-63	0.0058651	0.0498534	0.0762414			-63	0.00756144	15.5883	15.0729			-63	0.0058651	18.9912	16.9313			-63	0.00756144	11.9357	11.7964			-63	0.0058651	13.6246	12.9265
	-62	0.00491493	0.0669187	0.0838071			-62	0.00879765	0.0938416	0.0922922			-62	0.00491493	15.3622	15.414			-62	0.00879765	16.5748	17.1718			-62	0.00491493	12.1153	11.8907			-62	0.00879765	11.5191	11.7188
	-61	0.00718336	0.0654064	0.0858764			-61	0.0058651	0.0879765	0.068216			-61	0.00718336	14.6144	14.9295			-61	0.0058651	12.8974	15.4279			-61	0.00718336	11.4061	11.8684			-61	0.0058651	10.4252	10.1893
	-60	0.00869565	0.0718336	0.0786338			-60	0	0.0381232	0.0722287			-60	0.00869565	14.6106	14.4114			-60	0	12.0323	13.4652			-60	0.00869565	11.2941	11.5394			-60	0	9.34604	9.75408
	-59	0.00680529	0.0748582	0.0724259			-59	0.00293255	0.058651	0.10433			-59	0.00680529	15.0756	15.376			-59	0.00293255	12.739	11.5627			-59	0.00680529	11.5599	11.9471			-59	0.00293255	9.0176	9.91116
	-58	0.00567108	0.0767486	0.0858764			-58	0.0146628	0.0674487	0.0642033			-58	0.00567108	16.9342	16.3585			-58	0.0146628	13.2962	10.7208			-58	0.00567108	12.8594	12.9613			-58	0.0146628	9.23167	9.95751
	-57	0.00907372	0.0759924	0.0843245			-57	0	0.0821114	0.0441397			-57	0.00907372	18.6004	16.0685			-57	0	14.7859	12.3499			-57	0.00907372	13.9123	12.9055			-57	0	9.7566	10.6708
	-56	0.00680529	0.068431	0.0693219			-56	0.0058651	0.0879765	0.0842668			-56	0.00680529	17.6949	15.7337			-56	0.0058651	17.6246	13.6128			-56	0.00680529	13.0253	12.5168			-56	0.0058651	11.9677	11.4278
	-55	0.00567108	0.0706994	0.066218			-55	0	0.0645161	0.0762414			-55	0.00567108	17.0949	15.7756			-55	0	16.39	13.7522			-55	0.00567108	12.8113	12.6426			-55	0	11.5748	11.0596
	-54	0.00869565	0.0703214	0.0734606			-54	0.00293255	0.0645161	0.0642033			-54	0.00869565	19.4098	16.5996			-54	0.00293255	13.8064	12.7272			-54	0.00869565	14.6953	13.2923			-54	0.00293255	9.37243	10.9695
	-53	0.00529301	0.0676749	0.0750125			-53	0.00293255	0.0645161	0.0963049			-53	0.00529301	19.0238	17.1588			-53	0.00293255	11.5337	11.4998			-53	0.00529301	14.0631	13.1794			-53	0.00293255	8.16715	10.2459
	-52	0.00453686	0.0623819	0.0625967			-52	0.0234604	0.0674487	0.10433			-52	0.00453686	17.5697	16.9343			-52	0.0234604	11.5982	11.3304			-52	0.00453686	12.6423	12.7478			-52	0.0234604	7.82698	9.74893
	-51	0.00491493	0.0669187	0.0574234			-51	0	0.0674487	0.112356			-51	0.00491493	17.8722	16.8124			-51	0	13.4604	13.919			-51	0.00491493	12.921	12.9563			-51	0	9.70968	12.0381
	-50	0.00378072	0.0714556	0.0724259			-50	0.00293255	0.0351906	0.100318			-50	0.00378072	16.8998	16.4086			-50	0.00293255	13.9883	17.5409			-50	0.00378072	12.1864	12.7887			-50	0.00293255	11.2933	13.4337
	-49	0.00756144	0.0650283	0.0724259			-49	0.0146628	0.0205279	0.0882795			-49	0.00756144	16.4038	16.2676			-49	0.0146628	16.088	17.2648			-49	0.00756144	12.2125	12.7429			-49	0.0146628	12.5601	12.79
	-48	0.00718336	0.0654064	0.0744952			-48	0.0205279	0.0674487	0.0922922			-48	0.00718336	17.4197	15.7851			-48	0.0205279	18.4194	16.3272			-48	0.00718336	13.5089	12.4215			-48	0.0205279	13.6334	13.5728
	-47	0.0102079	0.0646503	0.0755299			-47	0.0117302	0.085044	0.10433			-47	0.0102079	16.1921	15.1395			-47	0.0117302	18.5513	17.3632			-47	0.0102079	12.4586	11.9312			-47	0.0117302	13.7155	14.4483
	-46	0.00793951	0.0725898	0.0719086			-46	0.00293255	0.0469208	0.116368			-46	0.00793951	14.82	14.8167			-46	0.00293255	19.4868	18.2215			-46	0.00793951	11.2764	11.7665			-46	0.00293255	15.0029	14.2114
	-45	0.00831758	0.0722117	0.0817378			-45	0.00879765	0.0469208	0.124394			-45	0.00831758	14.8541	14.9281			-45	0.00879765	17.2258	17.1773			-45	0.00831758	11.3905	11.5086			-45	0.00879765	14.261	13.2792
	-44	0.00982987	0.068431	0.0770819			-44	0.0117302	0.0645161	0.120381			-44	0.00982987	15.8567	15.5769			-44	0.0117302	16.1584	16.7536			-44	0.00982987	12.6231	11.8488			-44	0.0117302	12.9296	13.1119
	-43	0.00529301	0.0706994	0.0812205			-43	0.00293255	0.058651	0.0842668			-43	0.00529301	17.1664	15.9205			-43	0.00293255	18.9589	17.858			-43	0.00529301	12.8594	12.2014			-43	0.00293255	14.0704	14.8011
	-42	0.00907372	0.0680529	0.0770819			-42	0.00293255	0.0498534	0.068216			-42	0.00907372	17.0904	15.4222			-42	0.00293255	17.2405	18.3309			-42	0.00907372	11.645	12.1334			-42	0.00293255	13.6158	13.9282
	-41	0.0124764	0.0710775	0.0682873			-41	0.0175953	0.0733138	0.0842668			-41	0.0124764	16.8764	15.5384			-41	0.0175953	23.1613	16.9422			-41	0.0124764	12.11	12.6994			-41	0.0175953	21.7683	13.0063
	-40	0.00831758	0.0748582	0.0796685			-40	0.0117302	0.0791789	0.0802541			-40	0.00831758	16.3962	16.5957			-40	0.0117302	21.8944	13.17			-40	0.00831758	12.5822	13.0861			-40	0.0117302	20.4516	12.3316
	-39	0.010586	0.0688091	0.0879458			-39	0.00293255	0.0879765	0.0842668			-39	0.010586	16.3694	16.1513			-39	0.00293255	16.5748	13.2137			-39	0.010586	12.4129	12.4497			-39	0.00293255	12.7507	11.142
	-38	0.00907372	0.0691872	0.0874284			-38	0.00879765	0.0967742	0.068216			-38	0.00907372	16.7974	15.628			-38	0.00879765	20.3402	16.4803			-38	0.00907372	12.893	12.1347			-38	0.00879765	16.4633	12.4244
	-37	0.0120983	0.079017	0.0848418			-37	0.00879765	0.0821114	0.0561779			-37	0.0120983	16.6064	15.6445			-37	0.00879765	18.0792	17.2785			-37	0.0120983	12.6919	12.2535			-37	0.00879765	15.217	13.39
	-36	0.00718336	0.0767486	0.0884631			-36	0.00293255	0.0527859	0.0722287			-36	0.00718336	15.9399	15.0017			-36	0.00293255	14.5894	15.8078			-36	0.00718336	12.4571	11.8611			-36	0.00293255	11.1437	12.7231
	-35	0.0117202	0.0748582	0.0817378			-35	0.00293255	0.0557185	0.0922922			-35	0.0117202	16.9497	15.2371			-35	0.00293255	14.2991	14.1158			-35	0.0117202	14.076	12.2077			-35	0.00293255	10.1496	11.8785
	-34	0.0143667	0.0816635	0.0817378			-34	0.00879765	0.0733138	0.140445			-34	0.0143667	19.0968	16.2091			-34	0.00879765	14.6188	13.8889			-34	0.0143667	14.7739	13.0881			-34	0.00879765	10.8328	11.6287
	-33	0.0124764	0.0850662	0.0760472			-33	0.0234604	0.0762463	0.136432			-33	0.0124764	19.6246	16.5368			-33	0.0234604	16.5279	14.3481			-33	0.0124764	14.8597	13.2617			-33	0.0234604	11.3255	11.16
	-32	0.00793951	0.0831758	0.0765645			-32	0.0058651	0.0938416	0.0842668			-32	0.00793951	18.6348	16.3892			-32	0.0058651	16.5425	14.4083			-32	0.00793951	14	12.8819			-32	0.0058651	10.8504	11.5025
	-31	0.0132325	0.0672968	0.0807032			-31	0.00879765	0.0791789	0.0802541			-31	0.0132325	17.6688	15.653			-31	0.00879765	15.2933	15.6493			-31	0.0132325	12.7055	12.5988			-31	0.00879765	10.2639	12.3291
	-30	0.00869565	0.0589792	0.0693219			-30	0.0058651	0.0967742	0.068216			-30	0.00869565	16.958	15.3651			-30	0.0058651	15.7185	15.7668			-30	0.00869565	12.6847	12.5998			-30	0.0058651	12.1613	11.6029
	-29	0.0196597	0.0665406	0.0708739			-29	0.0117302	0.0967742	0.0361144			-29	0.0196597	17.3437	15.272			-29	0.0117302	19.8152	14.8566			-29	0.0196597	13.0314	12.4514			-29	0.0117302	15.783	11.4175
	-28	0.0143667	0.0835539	0.0801858			-28	0.0146628	0.0527859	0.0802541			-28	0.0143667	17.4087	15.1427			-28	0.0146628	19.0704	15.6274			-28	0.0143667	13.4779	12.219			-28	0.0146628	13.8153	12.4244
	-27	0.0132325	0.0899811	0.0889804			-27	0.00879765	0.0439883	0.0963049			-27	0.0132325	16.3043	15.0296			-27	0.00879765	14.3519	16.442			-27	0.0132325	12.789	11.7502			-27	0.00879765	9.8651	11.8604
	-26	0.0189036	0.0793951	0.0941537			-26	0.00879765	0.0439883	0.068216			-26	0.0189036	16.3879	15.186			-26	0.00879765	14.7214	18.1586			-26	0.0189036	12.735	11.809			-26	0.00879765	11.3783	11.4922
	-25	0.0143667	0.0763705	0.0858764			-25	0.00879765	0.0439883	0.0842668			-25	0.0143667	16.293	14.878			-25	0.00879765	15.0938	17.9946			-25	0.0143667	12.8268	11.9524			-25	0.00879765	12.3343	12.5196
	-24	0.0109641	0.0812854	0.0910497			-24	0.00879765	0.0703812	0.0722287			-24	0.0109641	16.2223	14.7656			-24	0.00879765	17.0088	16.822			-24	0.0109641	12.7055	11.9511			-24	0.00879765	14.8416	12.9754
	-23	0.0132325	0.083932	0.0910497			-23	0.00879765	0.0645161	0.0842668			-23	0.0132325	17.1554	15.272			-23	0.00879765	16.3314	17.2374			-23	0.0132325	12.8223	11.9627			-23	0.00879765	14.9091	12.6844
	-22	0.0143667	0.0831758	0.0905324			-22	0.00879765	0.0381232	0.0842668			-22	0.0143667	17.8571	15.3598			-22	0.00879765	13.7713	16.3627			-22	0.0143667	12.7955	12.1161			-22	0.00879765	11.695	11.7677
	-21	0.0170132	0.0880907	0.0982923			-21	0.0117302	0.0351906	0.0722287			-21	0.0170132	18.2541	16.3666			-21	0.0117302	14.478	14.7664			-21	0.0170132	13.5331	12.8089			-21	0.0117302	10.6305	12.0252
	-20	0.0189036	0.0778828	0.0791512			-20	0.00879765	0.0381232	0.068216			-20	0.0189036	17.6605	16.2975			-20	0.00879765	14.2757	13.7003			-20	0.0189036	12.9932	12.5364			-20	0.00879765	10.176	12.4527
	-19	0.0143667	0.0680529	0.066218			-19	0.0175953	0.0557185	0.0642033			-19	0.0143667	16.3104	15.2812			-19	0.0175953	12.1114	13.3258			-19	0.0143667	11.8885	12.2084			-19	0.0175953	9.61877	10.8382
	-18	0.015879	0.0718336	0.0822551			-18	0.0175953	0.0645161	0.0601906			-18	0.015879	17.0665	15.5469			-18	0.0175953	14.8827	13.8971			-18	0.015879	12.9463	12.135			-18	0.0175953	10.5103	10.2073
	-17	0.0241966	0.0654064	0.0941537			-17	0.00879765	0.0557185	0.0361144			-17	0.0241966	17.7391	15.4838			-17	0.00879765	17.173	15.0479			-17	0.0241966	14.2457	12.1938			-17	0.00879765	11.7273	12.0201
	-16	0.0139887	0.0688091	0.0853591			-16	0.00293255	0.0498534	0.0561779			-16	0.0139887	16.5705	15.2407			-16	0.00293255	18.2727	15.8215			-16	0.0139887	12.8321	12.5709			-16	0.00293255	13.4458	13.2561
	-15	0.0120983	0.0820416	0.0863938			-15	0.0234604	0.058651	0.0722287			-15	0.0120983	16.6711	15.5931			-15	0.0234604	19.0587	15.0151			-15	0.0120983	12.2204	12.6433			-15	0.0234604	14.39	11.8578
	-14	0.0102079	0.0824197	0.0879458			-14	0.0058651	0.0674487	0.0963049			-14	0.0102079	16.7429	16.0357			-14	0.0058651	15.4223	15.734			-14	0.0102079	12.5369	12.8059			-14	0.0058651	11.7889	10.7532
	-13	0.0132325	0.0759924	0.0807032			-13	0.00293255	0.0674487	0.108343			-13	0.0132325	15.9316	16.4329			-13	0.00293255	13.3695	14.7172			-13	0.0132325	11.9168	12.9268			-13	0.00293255	9.85631	11.0081
	-12	0.0113422	0.0748582	0.0698393			-12	0.0058651	0.0791789	0.0722287			-12	0.0113422	17.6106	16.6542			-12	0.0058651	11.7273	13.1372			-12	0.0113422	13.4291	13.193			-12	0.0058651	9.2522	10.4262
	-11	0.00907372	0.0567108	0.0698393			-11	0	0.0645161	0.0441397			-11	0.00907372	17.9701	16.6218			-11	0	10.0293	13.2438			-11	0.00907372	13.589	13.1409			-11	0	8.39003	9.91888
	-10	0.0185255	0.0620038	0.0791512			-10	0.0058651	0.0322581	0.0481525			-10	0.0185255	19.0696	16.904			-10	0.0058651	11.9062	13.7167			-10	0.0185255	15.5259	13.1758			-10	0.0058651	10.6833	11.1111
	-9	0.0177694	0.0767486	0.0863938			-9	0.0058651	0.0322581	0.0441397			-9	0.0177694	19.1391	17.0087			-9	0.0058651	14.5777	14.3099			-9	0.0177694	15.6008	13.1462			-9	0.0058651	11.7566	11.1961
	-8	0.00567108	0.0638941	0.0791512			-8	0.00293255	0.0645161	0.040127			-8	0.00567108	15.6027	16.1488			-8	0.00293255	15.1584	15.7176			-8	0.00567108	11.3629	12.1785			-8	0.00293255	10.5337	10.8047
	-7	0.0219282	0.0570888	0.0791512			-7	0	0.085044	0.0521652			-7	0.0219282	13.8219	14.2409			-7	0	15.2346	17.4261			-7	0.0219282	10.0291	10.8971			-7	0	11.2141	12.3934
	-6	0.0204159	0.0536862	0.0817378			-6	0.0322581	0.0615836	0.068216			-6	0.0204159	13.4703	13.7302			-6	0.0322581	14.9795	16.1413			-6	0.0204159	9.87259	10.9406			-6	0.0322581	11.6862	13.323
	-5	0.0139887	0.0344045	0.0460422			-5	0.0175953	0.117302	0.116368			-5	0.0139887	9.07977	8.52303			-5	0.0175953	17.217	22.4092			-5	0.0139887	6.24991	6.66207			-5	0.0175953	15.5513	17.5125
	-4	0.00226843	0.00642722	0.0103466			-4	0.560117	0.83871	0.14847			-4	0.00226843	2.10624	1.20595			-4	0.560117	211.126	35.1145			-4	0.00226843	1.19168	0.876081			-4	0.560117	299.311	29.2545
	-3	0.0026465	0.0325142	0.0641487			-3	1.19062	0.806452	0.204648			-3	0.0026465	4.20491	13.3221			-3	1.19062	212.326	43.8891			-3	0.0026465	3.82533	11.0229			-3	1.19062	299.226	37.237
	-2	0.00226843	0.158034	0.167097			-2	0	0.214076	0.268851			-2	0.00226843	28.1539	33.363			-2	0	50.6452	60.4787			-2	0.00226843	15.4979	24.5319			-2	0	31.2786	43.2522
	-1	0.00189036	0.519471	0.239523			-1	0.00293255	0.510264	0.353118			-1	0.00189036	94.1516	43.5134			-1	0.00293255	104.771	64.4122			-1	0.00189036	50.0163	32.7012			-1	0.00293255	59.8534	48.9893
	0	0.354631	0.633648	0.187273			0	0.284457	0.507331	0.264838			0	0.354631	110.47	30.7869			0	0.284457	96.6012	34.7045			0	0.354631	70.7104	26.0723			0	0.284457	62.0176	31.6827
	1	0.0725898	0.254064	0.0682873			1	0.0674487	0.155425	0.0762414			1	0.0725898	42.3531	11.6553			1	0.0674487	33.129	9.89254			1	0.0725898	34.1255	9.81384			1	0.0674487	25.2199	8.67516
	2	0.00113422	0.0408318	0.0465595			2	0	0.0117302	0.0441397			2	0.00113422	7.31834	9.14679			2	0	4.59237	6.94036			2	0.00113422	6.76257	7.42993			2	0	3.92669	5.75511
	3	0.015879	0.0427221	0.0543194			3	0.00293255	0.0234604	0.0280889			3	0.015879	9.5656	9.55347			3	0.00293255	4.70088	5.77862			3	0.015879	9.10851	8.36576			3	0.00293255	4.46628	6.06411
	4	0.00340265	0.0510397	0.0625967			4	0	0.0703812	0.0601906			4	0.00340265	11.2839	12.8993			4	0	8.11144	7.59913			4	0.00340265	9.54064	10.2328			4	0	6.30499	6.36024
	5	0.0136106	0.0952741	0.0900151			5	0.0117302	0.105572	0.0963049			5	0.0136106	17.3323	17.5246			5	0.0117302	14.1584	14.9632			5	0.0136106	12.7917	13.5167			5	0.0117302	10.9472	11.0725
	6	0.026465	0.112287	0.0900151			6	0.0175953	0.0821114	0.068216			6	0.026465	20.082	17.328			6	0.0175953	15.6891	16.1441			6	0.026465	14.7732	13.7205			6	0.0175953	11.7859	12.5557
	7	0.0189036	0.0858223	0.0812205			7	0.0234604	0.0469208	0.0481525			7	0.0189036	17.6847	16.2383			7	0.0234604	13.6774	14.3755			7	0.0189036	13.8643	12.6296			7	0.0234604	10.1144	12.0922
	8	0.0120983	0.068431	0.0822551			8	0.0146628	0.0381232	0.0561779			8	0.0120983	15.6	16.1812			8	0.0146628	11.8358	14.0939			8	0.0120983	12.4503	12.2293			8	0.0146628	9.82698	11.5952
	9	0.00831758	0.0669187	0.0770819			9	0.0058651	0.0527859	0.0601906			9	0.00831758	17.0355	16.1139			9	0.0058651	11.8622	13.5172			9	0.00831758	13.5853	12.6821			9	0.0058651	9.91202	10.9308
	10	0.0166352	0.0616257	0.0770819			10	0.00879765	0.0527859	0.0642033			10	0.0166352	17.617	16.1936			10	0.00879765	13.1554	15.365			10	0.0166352	14.0631	12.947			10	0.00879765	10.607	12.2673
	11	0.00982987	0.0646503	0.0750125			11	0.0146628	0.0322581	0.0642033			11	0.00982987	17.4306	16.1707			11	0.0146628	17.783	17.981			11	0.00982987	12.9516	12.9958			11	0.0146628	15.6628	13.135
	12	0.0094518	0.0703214	0.0750125			12	0.00879765	0.0674487	0.068216			12	0.0094518	17.8919	16.7585			12	0.00879765	20.0469	17.8552			12	0.0094518	12.7758	13.2773			12	0.00879765	16.4164	13.4466
	13	0.0196597	0.0775047	0.0781165			13	0.0293255	0.123167	0.068216			13	0.0196597	17.3149	16.6151			13	0.0293255	18.1437	16.5596			13	0.0196597	12.6907	13.1648			13	0.0293255	13.1642	13.5316
	14	0.0120983	0.0748582	0.099327			14	0.0175953	0.108504	0.0642033			14	0.0120983	18.1849	16.7522			14	0.0175953	19.0293	17.2211			14	0.0120983	13.4151	13.2604			14	0.0175953	14.4516	12.6973
	15	0.0177694	0.068431	0.0998443			15	0.0205279	0.0703812	0.0561779			15	0.0177694	19.1403	17.0055			15	0.0205279	24.1026	17.0898			15	0.0177694	14.8522	13.4941			15	0.0205279	20.7361	12.7874
	16	0.0162571	0.0759924	0.0770819			16	0.00293255	0.0615836	0.0642033			16	0.0162571	17.9773	16.4991			16	0.00293255	22.9237	14.4903			16	0.0162571	14.3482	13.5296			16	0.00293255	20.4281	12.5994
	17	0.0155009	0.0744801	0.0739779			17	0.0146628	0.0469208	0.0842668			17	0.0155009	16.8261	16.1763			17	0.0146628	16.3196	14.1295			17	0.0155009	13.2975	13.3351			17	0.0146628	13.522	12.8492
	18	0.0147448	0.073724	0.0729432			18	0.00879765	0.0381232	0.0561779			18	0.0147448	17.4094	16.521			18	0.00879765	13.0264	15.488			18	0.0147448	13.3577	13.0938			18	0.00879765	10.912	11.9917
	19	0.0200378	0.0759924	0.0863938			19	0.00293255	0.0498534	0.0280889			19	0.0200378	18.4813	16.9837			19	0.00293255	13.0733	15.9664			19	0.0200378	14.4129	13.4397			19	0.00293255	9.98827	10.8021
	20	0.0139887	0.0824197	0.0853591			20	0.00293255	0.0557185	0.0601906			20	0.0139887	18.2991	16.6024			20	0.00293255	16.349	16.442			20	0.0139887	14.5357	13.1595			20	0.00293255	11.6569	12.6098
	21	0.0147448	0.0850662	0.0734606			21	0.00293255	0.058651	0.0882795			21	0.0147448	17.8492	16.1826			21	0.00293255	17.9208	15.9445			21	0.0147448	13.4737	12.7787			21	0.00293255	13.0029	12.1952
	22	0.0124764	0.0797732	0.0817378			22	0.026393	0.0615836	0.0802541			22	0.0124764	18.3573	17.0499			22	0.026393	15.4193	14.0529			22	0.0124764	13.262	13.4241			22	0.026393	11.4399	11.0544
	23	0.0185255	0.0767486	0.0874284			23	0.0175953	0.0439883	0.0722287			23	0.0185255	17.9448	17.402			23	0.0175953	14.0029	13.7222			23	0.0185255	13.462	13.6375			23	0.0175953	10.7977	11.7136
	24	0.0132325	0.0763705	0.0843245			24	0.00293255	0.0733138	0.100318			24	0.0132325	17.5217	16.6418			24	0.00293255	14.7214	14.8238			24	0.0132325	13.6646	12.9374			24	0.00293255	10.912	11.518
	25	0.0132325	0.0801512	0.0812205			25	0.00879765	0.0821114	0.0963049			25	0.0132325	17.2053	16.4142			25	0.00879765	15.5044	16.1632			25	0.0132325	12.924	12.6164			25	0.00879765	12.1144	12.1875
	26	0.0170132	0.0725898	0.0744952			26	0.00879765	0.0498534	0.0561779			26	0.0170132	16.9399	15.5391			26	0.00879765	14.6276	16.1987			26	0.0170132	12.7391	12.31			26	0.00879765	12.4047	12.2879
	27	0.0155009	0.0782609	0.0822551			27	0.00293255	0.0645161	0.0802541			27	0.0155009	17.3233	15.5585			27	0.00293255	15.4047	16.9422			27	0.0155009	13.1667	12.3471			27	0.00293255	10.912	13.2097
	28	0.0257089	0.0793951	0.0817378			28	0	0.0674487	0.136432			28	0.0257089	17.6802	15.5504			28	0	19.1554	20.8675			28	0.0257089	14.0079	12.2751			28	0	12.7331	15.8877
	29	0.00756144	0.063138	0.0693219			29	0.0175953	0.0674487	0.112356			29	0.00756144	17.028	15.7651			29	0.0175953	19.9648	22.6252			29	0.00756144	13.2257	12.4962			29	0.0175953	14.3607	16.0293
	30	0.0143667	0.0669187	0.0775992			30	0.0117302	0.0791789	0.0722287			30	0.0143667	17.4601	16.8995			30	0.0117302	20.6628	19.5855			30	0.0143667	12.4805	13.4221			30	0.0117302	14.6452	15.1435
	31	0.00831758	0.0752363	0.0781165			31	0.0146628	0.0703812	0.0842668			31	0.00831758	17.4507	16.5833			31	0.0146628	18.0498	16.4283			31	0.00831758	12.6696	13.4198			31	0.0146628	12.9443	14.4097
	32	0.0120983	0.0729679	0.0770819			32	0.0117302	0.0527859	0.0802541			32	0.0120983	16.5002	16.202			32	0.0117302	13.6745	14.1841			32	0.0120983	12.2783	13.2013			32	0.0117302	10.4018	12.8312
	33	0.0124764	0.0725898	0.0807032			33	0.0058651	0.058651	0.0722287			33	0.0124764	16.8741	16.0121			33	0.0058651	13.9971	14.1978			33	0.0124764	12.7751	12.5852			33	0.0058651	10.8886	12.2183
	34	0.015879	0.0706994	0.0832898			34	0.00293255	0.0703812	0.0762414			34	0.015879	16.811	15.4489			34	0.00293255	15.3636	15.8434			34	0.015879	12.6658	12.2213			34	0.00293255	12.3372	12.5711
	35	0.00756144	0.0756144	0.0848418			35	0.0058651	0.0557185	0.0882795			35	0.00756144	16.8469	15.8059			35	0.0058651	16.3167	16.6825			35	0.00756144	12.2877	12.778			35	0.0058651	13.7947	13.4209
	36	0.00718336	0.0767486	0.0812205			36	0.00879765	0.0498534	0.112356			36	0.00718336	16.6151	15.672			36	0.00879765	16.6979	19.1755			36	0.00718336	12.7108	12.6419			36	0.00879765	12.566	13.7891
	37	0.0124764	0.0756144	0.0657006			37	0.0117302	0.0645161	0.10433			37	0.0124764	16.6945	15.0267			37	0.0117302	17.5425	19.7769			37	0.0124764	13.3633	12.1234			37	0.0117302	12.2669	14.3813
	38	0.0128544	0.0801512	0.0657006			38	0.0117302	0.058651	0.0882795			38	0.0128544	16.5996	15.0909			38	0.0117302	18.3108	17.847			38	0.0128544	13.0503	12.0138			38	0.0117302	13.61	14.335
	39	0.00642722	0.0759924	0.0801858			39	0.0117302	0.0439883	0.10433			39	0.00642722	16.3066	14.9869			39	0.0117302	17.1877	17.314			39	0.00642722	12.6726	11.9703			39	0.0117302	12.9707	13.2921
	40	0.0139887	0.0763705	0.0719086			40	0.0117302	0.0498534	0.108343			40	0.0139887	16.8333	15.1737			40	0.0117302	16.7918	18.011			40	0.0139887	12.9588	11.8302			40	0.0117302	12.8094	14.8242
	41	0.00756144	0.0748582	0.0781165			41	0.0117302	0.0615836	0.116368			41	0.00756144	17.4855	16.1143			41	0.0117302	16.2229	18.3828			41	0.00756144	13.0382	12.4361			41	0.0117302	12.1818	15.4526
	42	0.00831758	0.0650283	0.0905324			42	0.00293255	0.058651	0.120381			42	0.00831758	16.7199	16.4709			42	0.00293255	13.3226	15.7559			42	0.00831758	12.4355	12.7319			42	0.00293255	9.81232	12.9368
	43	0.00756144	0.0654064	0.0863938			43	0.00293255	0.0469208	0.112356			43	0.00756144	15.814	15.5659			43	0.00293255	13.8827	14.8866			43	0.00756144	11.6926	12.1377			43	0.00293255	10.2522	12.5814
	44	0.0136106	0.0827977	0.0827725			44	0.0146628	0.0703812	0.0802541			44	0.0136106	16.5142	15.5318			44	0.0146628	15.5718	16.0648			44	0.0136106	11.9985	12.1214			44	0.0146628	11.9032	13.4595
	45	0.0192817	0.0865785	0.0843245			45	0.00879765	0.0762463	0.0601906			45	0.0192817	16.4779	15.8556			45	0.00879765	15.5924	16.3135			45	0.0192817	12.524	12.2419			45	0.00879765	12.0059	13.2561
	46	0.0102079	0.0759924	0.0796685			46	0.00879765	0.0557185	0.0601906			46	0.0102079	15.9217	15.4584			46	0.00879765	14.3754	16.9395			46	0.0102079	12.2359	12.1174			46	0.00879765	10.8827	12.1385
	47	0.0124764	0.0729679	0.0791512			47	0.0058651	0.0762463	0.0963049			47	0.0124764	16.2851	15.8919			47	0.0058651	12.5249	16.3901			47	0.0124764	12.3085	12.0879			47	0.0058651	8.70088	10.7995
	48	0.00907372	0.0691872	0.0848418			48	0	0.0645161	0.116368			48	0.00907372	15.3516	15.6833			48	0	13.6041	16.4256			48	0.00907372	12.1096	11.7131			48	0	9.82405	11.9917
	49	0.00642722	0.0589792	0.0781165			49	0.00293255	0.0791789	0.0642033			49	0.00642722	14.0303	14.4802			49	0.00293255	16.6804	16.7454			49	0.00642722	10.8851	11.406			49	0.00293255	11.868	13.1943
	50	0.00869565	0.0608696	0.0734606			50	0	0.108504	0.0561779			50	0.00869565	14.7225	14.4971			50	0	17.6745	16.4447			50	0.00869565	10.5017	11.2251			50	0	12.2229	12.9522
	51	0.00491493	0.0638941	0.0781165			51	0.0146628	0.0821114	0.0963049			51	0.00491493	14.7803	14.883			51	0.0146628	16.6246	16.6716			51	0.00491493	11.1448	11.2174			51	0.0146628	13.4164	12.9522
	52	0.00567108	0.0661626	0.0801858			52	0	0.0703812	0.108343			52	0.00567108	14.952	15.0578			52	0	14.9326	14.8648			52	0.00567108	11.89	12.1493			52	0	13.129	11.7446
	53	0.00680529	0.0680529	0.0817378			53	0.00293255	0.0469208	0.0922922			53	0.00680529	16.4987	15.1346			53	0.00293255	15.8944	15.1873			53	0.00680529	13.3164	12.3355			53	0.00293255	12.827	11.1446
	54	0.00680529	0.0597353	0.0863938			54	0.00293255	0.0351906	0.0963049			54	0.00680529	16.7183	14.9182			54	0.00293255	16.9619	15.7832			54	0.00680529	13.6575	11.9494			54	0.00293255	12.8915	12.8055
	55	0.00869565	0.0589792	0.0817378			55	0.0322581	0.0469208	0.108343			55	0.00869565	16.8832	15.1501			55	0.0322581	15.1584	14.9222			55	0.00869565	13.5168	11.8867			55	0.0322581	10.868	13.1531
	56	0.00680529	0.063138	0.0781165			56	0.0234604	0.0645161	0.0963049			56	0.00680529	17.0847	15.5525			56	0.0234604	15.3842	16.0511			56	0.00680529	13.3512	11.9262			56	0.0234604	11.5748	13.0964
	57	0.00604915	0.0729679	0.0843245			57	0.0146628	0.0703812	0.0963049			57	0.00604915	16.4337	15.4433			57	0.0146628	14.5572	16.278			57	0.00604915	12.3259	12.0892			57	0.0146628	11.8358	12.9805
	58	0.00680529	0.0782609	0.0894977			58	0	0.0557185	0.0882795			58	0.00680529	16.3021	15.9155			58	0	15.4047	15.2037			58	0.00680529	12.3108	12.3953			58	0	11.3431	13.1119
	59	0.00982987	0.0846881	0.0838071			59	0.0146628	0.0410557	0.0601906			59	0.00982987	17.0817	16.3522			59	0.0146628	15.0411	13.4516			59	0.00982987	13.9467	12.5218			59	0.0146628	11.2815	12.3188
	60	0.00718336	0.0873346	0.0869111			60	0.00293255	0.0674487	0.0722287			60	0.00718336	17.048	15.8302			60	0.00293255	13.1173	12.9431			60	0.00718336	13.8193	12.3764			60	0.00293255	10.4106	11.5978
	61	0.00604915	0.0752363	0.0951883			61	0.00293255	0.085044	0.0882795			61	0.00604915	15.4465	15.7217			61	0.00293255	11.6715	13.0634			61	0.00604915	11.8427	12.5231			61	0.00293255	8.82405	10.7892
	62	0.00793951	0.0733459	0.0791512			62	0.0058651	0.058651	0.068216			62	0.00793951	16.0631	15.8214			62	0.0058651	10.4369	12.9048			62	0.00793951	12.828	12.4756			62	0.0058651	8.00587	9.69486
	63	0.00756144	0.0775047	0.0760472			63	0.00293255	0.0615836	0.0922922			63	0.00756144	17.1664	15.7559			63	0.00293255	12.3343	13.468			63	0.00756144	13.0064	12.1871			63	0.00293255	9.9824	10.3051
	64	0.00453686	0.0752363	0.0863938			64	0.00293255	0.0733138	0.10433			64	0.00453686	16.2367	15.9634			64	0.00293255	14.9795	14.7554			64	0.00453686	11.6779	12.2688			64	0.00293255	12.3079	11.6853
	65	0.00415879	0.0763705	0.0781165			65	0.00293255	0.058651	0.0762414			65	0.00415879	16.0098	15.8803			65	0.00293255	17.2287	17.0762			65	0.00415879	11.713	12.29			65	0.00293255	13.5748	13.305
	66	0.00529301	0.0623819	0.0755299			66	0.0058651	0.0762463	0.0722287			66	0.00529301	16.5614	15.9649			66	0.0058651	20.8123	17.6694			66	0.00529301	11.7637	12.3292			66	0.0058651	18.8328	12.9703
	67	0.00567108	0.0517958	0.0729432			67	0.00293255	0.0821114	0.0642033			67	0.00567108	16.0783	15.8091			67	0.00293255	19.346	16.1741			67	0.00567108	12.2295	12.4002			67	0.00293255	17.871	12.3445
	68	0.00831758	0.0623819	0.0755299			68	0.0117302	0.0703812	0.0762414			68	0.00831758	15.2839	15.4229			68	0.0117302	14.1642	14.5067			68	0.00831758	12.2431	12.3259			68	0.0117302	10.5953	12.3162
	69	0.00793951	0.0695652	0.091567			69	0.00293255	0.0762463	0.0762414			69	0.00793951	15.4049	15.6361			69	0.00293255	15.9179	13.2875			69	0.00793951	12.0817	12.3773			69	0.00293255	13.0293	11.9711
	70	0.0026465	0.0661626	0.0817378			70	0.00293255	0.0527859	0.100318			70	0.0026465	14.9044	15.549			70	0.00293255	17.1085	14.2935			70	0.0026465	11.5512	12.206			70	0.00293255	14.1378	12.5582
	71	0.00680529	0.0597353	0.0719086			71	0.00293255	0.0703812	0.108343			71	0.00680529	14.837	15.357			71	0.00293255	14.9179	15.2201			71	0.00680529	11.0174	12.2957			71	0.00293255	11.1525	12.9419
	72	0.00680529	0.0635161	0.0838071			72	0.00293255	0.0821114	0.100318			72	0.00680529	15.6268	15.5402			72	0.00293255	14.9795	15.3787			72	0.00680529	12.0151	12.5536			72	0.00293255	10.7097	12.4012
	73	0.00642722	0.0620038	0.0889804			73	0	0.0557185	0.108343			73	0.00642722	15.7913	15.7605			73	0	16.6657	16.6825			73	0.00642722	12.3142	12.6987			73	0	12.3871	13.0269
	74	0.00340265	0.0691872	0.0817378			74	0.0117302	0.0498534	0.0842668			74	0.00340265	15.7584	15.7224			74	0.0117302	17.1935	16.2479			74	0.00340265	11.394	12.6014			74	0.0117302	14.2141	13.1891
	75	0.00529301	0.0725898	0.0822551			75	0.00293255	0.0674487	0.0882795			75	0.00529301	15.949	15.5363			75	0.00293255	15.2082	14.6406			75	0.00529301	11.3667	12.2897			75	0.00293255	12.1936	12.1282
	76	0.00491493	0.0672968	0.0894977			76	0.00879765	0.0762463	0.0722287			76	0.00491493	16.1316	15.2914			76	0.00879765	14.4633	14.2525			76	0.00491493	11.7875	12.0208			76	0.00879765	10.7126	11.4021
	77	0.00189036	0.0688091	0.0838071			77	0.00293255	0.0733138	0.0601906			77	0.00189036	15.4352	15.1226			77	0.00293255	15.6921	15.6602			77	0.00189036	11.4087	11.8605			77	0.00293255	11.6569	11.9068
	78	0.00415879	0.0718336	0.0807032			78	0.0117302	0.0791789	0.0842668			78	0.00415879	15.0904	14.5866			78	0.0117302	17.607	17.3304			78	0.00415879	11.6144	11.4886			78	0.0117302	13.1613	13.7119
	79	0.00718336	0.0691872	0.0765645			79	0	0.0762463	0.0842668			79	0.00718336	14.6015	14.366			79	0	17.7859	18.8202			79	0.00718336	11.4193	11.5537			79	0	13.6305	14.129
	80	0.00340265	0.0669187	0.0760472			80	0	0.0703812	0.0802541			80	0.00340265	14.8586	15.0363			80	0	15.9736	16.5076			80	0.00340265	11.603	12.1586			80	0	12.1994	12.0973
	81	0.00453686	0.0725898	0.0807032			81	0.00293255	0.0615836	0.0762414			81	0.00453686	15.3259	15.148			81	0.00293255	14.3343	14.6898			81	0.00453686	11.8718	12.2851			81	0.00293255	10.4135	11.5128
	82	0.00491493	0.0741021	0.0791512			82	0.0058651	0.0527859	0.0601906			82	0.00491493	15.1062	15.0595			82	0.0058651	12.871	15.6028			82	0.00491493	11.3766	11.896			82	0.0058651	9.99413	12.3214
	83	0.00302457	0.0699433	0.0791512			83	0	0.0674487	0.0441397			83	0.00302457	15.0979	15.2456			83	0	14.1349	14.0666			83	0.00302457	11.3289	12.1237			83	0	12.1554	12.2982
	84	0.00529301	0.0623819	0.0791512			84	0.00293255	0.0733138	0.0722287			84	0.00529301	14.3713	15.3175			84	0.00293255	15.0117	14.4575			84	0.00529301	11.4125	12.5145			84	0.00293255	11.8446	10.8639
	85	0.00340265	0.0612476	0.0734606			85	0	0.0703812	0.0963049			85	0.00340265	14.7278	15.3778			85	0	13.5601	14.5067			85	0.00340265	11.7626	12.2761			85	0	10.5367	10.8536
	86	0.00718336	0.0650283	0.0693219			86	0.00293255	0.0615836	0.0842668			86	0.00718336	15.7255	15.6357			86	0.00293255	14.3548	15.3404			86	0.00718336	12.0628	12.4726			86	0.00293255	11.3314	13.341
	87	0.00831758	0.063138	0.0817378			87	0.0058651	0.0469208	0.0842668			87	0.00831758	16.1391	15.7027			87	0.0058651	15.6569	15.7559			87	0.00831758	12.6034	12.3445			87	0.0058651	12.3431	14.1547
	88	0.00378072	0.0657845	0.097775			88	0.00293255	0.0410557	0.0802541			88	0.00378072	16.0794	15.2072			88	0.00293255	13.3167	13.1153			88	0.00378072	12.5244	11.9909			88	0.00293255	10.5396	12.275
	89	0.00378072	0.0714556	0.0910497			89	0.0146628	0.0351906	0.0521652			89	0.00378072	15.5939	15.0719			89	0.0146628	12.6452	11.6611			89	0.00378072	11.6786	12.295			89	0.0146628	10.1789	10.7223
	90	0.0026465	0.0718336	0.0843245			90	0	0.058651	0.0561779			90	0.0026465	15.4541	15.3732			90	0	14.5865	14.37			90	0.0026465	11.4276	12.5032			90	0	11.6276	11.554
	91	0.00226843	0.0680529	0.0843245			91	0	0.0733138	0.116368			91	0.00226843	14.7104	14.8735			91	0	14.5367	15.8461			91	0.00226843	10.9902	11.6653			91	0	10.5777	12.1334
	92	0.00302457	0.0691872	0.0765645			92	0.0117302	0.0674487	0.112356			92	0.00302457	14.0972	14.1707			92	0.0117302	13.7243	14.2443			92	0.00302457	10.4813	10.7928			92	0.0117302	10.1701	11.8913
	93	0.00491493	0.0695652	0.0775992			93	0	0.0733138	0.068216			93	0.00491493	14.5036	14.0911			93	0	14.393	14.0693			93	0.00491493	10.6922	11.0594			93	0	10.5308	11.8089
	94	0.00831758	0.0691872	0.0801858			94	0	0.0762463	0.068216			94	0.00831758	14.6367	14.2455			94	0	14.9853	14.3591			94	0.00831758	11.2132	11.4717			94	0	10.5279	12.5454
	95	0.00529301	0.0759924	0.0838071			95	0.0058651	0.0791789	0.0642033			95	0.00529301	14.7055	15.0613			95	0.0058651	14.6598	14.7172			95	0.00529301	11.3331	12.2814			95	0.0058651	10.4018	12.9651
	96	0.0026465	0.0752363	0.0827725			96	0.0058651	0.058651	0.0521652			96	0.0026465	15.0234	15.789			96	0.0058651	16.0323	13.7413			96	0.0026465	11.4348	12.6701			96	0.0058651	11.8856	11.724
	97	0.00680529	0.0767486	0.0817378			97	0	0.0322581	0.0481525			97	0.00680529	15.1542	15.3492			97	0	14.695	12.9076			97	0.00680529	11.9966	12.0411			97	0	12.2346	10.0966
	98	0.00378072	0.0733459	0.0843245			98	0	0.0439883	0.0601906			98	0.00378072	15.1834	14.9024			98	0	11.3871	12.4593			98	0.00378072	12.0537	11.7825			98	0	10.0792	9.17213
	99	0.00189036	0.0593573	0.0848418			99	0.00879765	0.0674487	0.0642033			99	0.00189036	14.8159	15.0148			99	0.00879765	11.8798	12.6862			99	0.00189036	11.7142	11.887			99	0.00879765	8.74194	9.92146
	100	0.00302457	0.0570888	0.0863938			100		0.0909091	0.0842668			100	0.00302457	14.4745	15.7048			100		13.5748	15.1491			100	0.00302457	11.4155	12.5626			100		9.51906	11.6956

## Sheet: SupFig. 8
Sup. Fig. 8a					Sup. Fig. 8b					Sup. Fig. 8c
	Hexamer	UVB Naked DNA reads (x103)	UVB cellular reads (x103) scaled			Hexamer	UVB Naked DNA reads (x103)	UVB cellular reads (x103) scaled			Position Relative to Motif Midpoint	Cellular/Naked
	TTCCGG	13.379	71.7014			GATTGG	9.389	46.2			-100	0.811688
	GATTGG	7.532	38.6984			TTCCGG	22.698	109.794			-99	0.924911
	CATTGG	10.313	33.3925			CATTGG	14.471	41.9031			-98	1.09989
	TATTGG	4.444	12.5854			ACTTTT	19.707	52.2713			-97	0.988172
	ACTTTT	10.897	30.2324			TTCCGC	16.841	40.1766			-96	0.900192
	TTCCGC	9.515	25.7565			TATTGG	7.556	17.5259			-95	1.01063
	TTTTTT	53.796	125.017			TTTTTT	94.301	215.115			-94	1
	ATTTTT	21.311	47.0922			TATTTT	26.845	57.4861			-93	1.00236
	AATTTT	9.731	21.0612			AATTTT	18.204	38.4159			-92	0.981023
	GATTTT	6.75	13.886			AGTTTT	9.821	20.6771			-91	0.966618
	ATTTTG	15.093	30.7931			ATTTTT	38.136	79.7029			-90	1.17315
	TATTTT	15.4	31.2647			CGTTTT	8.275	17.2685			-89	1.28032
	AGTTTT	5.16	10.3728			GATTTT	11.006	22.6906			-88	0.977518
	TGTTTT	14.894	29.8598			ATTTTG	22.926	44.6979			-87	1.07115
	AATTGG	5.361	10.2079			GTTTTT	28.759	55.4954			-86	1.17561
	ATTTTC	15.534	29.5585			CTTTTT	76.964	147.932			-85	1.13065
	CGTTTT	5.358	9.83618			TGTTTT	26.751	51.0003			-84	1.04524
	GTTTTT	19.352	35.4839			ACTTTC	20.917	39.7882			-83	0.963383
	TTCCTG	25.344	45.8353			AATTGG	7.659	14.4771			-82	1.18382
	ACTTTG	17.265	31.0739			ACTTTG	25.261	47.1681			-81	1.25336
	CTTTTT	49.446	88.054			CTTCCG	92.359	171.453			-80	1.22662
	ACTTTC	14.683	25.2555			CATTTT	34.192	62.8661			-79	1.17925
	CTTCCG	74.989	128.382			ATTTTC	25.311	45.3926			-78	1.10073
	CATTTT	20.901	35.7504			TCTTTT	77.652	137.059			-77	1.01648
	TCTTTT	49.189	84.0318			GGTTTT	13.48	23.6734			-76	0.937559
	AATTTC	7.003	11.8669			TTCCTG	49.393	86.2513			-75	0.949947
	TTCCGT	5.955	10.051			ACTTTA	17.544	30.3164			-74	0.953933
	ACTTTA	11.363	18.9334			GCTTTT	50.368	86.2513			-73	1.05171
	GCTTTT	35.19	58.0409			AATTTC	12.253	20.7614			-72	1.09219
	GGTTTT	8.334	13.6819			ATTTTA	31.768	51.9			-71	1.12605
	ATTTTA	18.938	30.9215			AATTTG	10.501	17.0817			-70	1.12653
	TTCCTT	24.505	39.3447			CCTCTT	124.658	202.703			-69	1.17216
	AGTTTG	4.725	7.51843			AGTTTA	7.159	11.6152			-68	1.13205
	CCTCTT	73.746	116.979			GATTTC	11.001	17.8402			-67	1.11486
	AGTTTC	6.235	9.81924			TTTTTC	51.762	83.378			-66	1.14
	ATCCGG	3.377	5.2809			CCTTTT	100.136	160.661			-65	1.06228
	TTTTTG	26.397	41.0179			TATTTC	17.312	27.7619			-64	1.06449
	ACTCTT	16.158	25.0264			TTTTTG	43.202	69.1013			-63	1.1969
	TTTTTC	31.086	47.0307			AGTTTC	11.281	17.814			-62	1.29113
	CCTTTT	69.154	104.062			ATCCGG	5.362	8.45715			-61	1.29003
	GATTTC	7.721	11.6146			ACTCTT	29.612	46.6499			-60	1.2688
	AATTTG	6.673	9.84509			TGTTTG	17.79	27.8553			-59	1.15032
	TATTTG	9.988	14.7177			AGTTTG	8.31	12.8326			-58	1.16153
	AATCTT	5.867	8.62203			AATCTT	10.646	16.3597			-57	1.19534
	AATTTA	8.55	12.465			GTTTTC	31.649	48.1759			-56	1.08814
	TATTTC	10.446	15.1162			TTCCGT	11.403	17.2446			-55	0.944919
	CCCCTT	52.897	76.0454			TATTTA	23.178	35.0073			-54	1.08004
	GATTTA	6.184	8.8333			GGTTGG	8.895	13.4192			-53	1.37194
	AGTTTA	4.353	6.21781			CGTCTT	8.135	12.2142			-52	1.14744
	TATTTA	13.35	19.0599			TGTTTA	16.651	24.6904			-51	1.10895
	GATTTG	6.863	9.77912			AATCTG	9.23	13.664			-50	1.15775
	TGTTTG	11.889	16.8616			GATTTG	9.863	14.3359			-49	1.16415
	TTCCTC	29.831	42.2374			TATTTG	16.274	23.5299			-48	1.18314
	GTTTTC	21.837	30.7717			TTTTTA	55.688	80.4568			-47	1.08614
	CTCCTT	42.079	59.2845			TTCCTT	57.831	82.8245			-46	1.16681
	TTTTTA	32.401	45.5171			GGTTTC	16.337	23.358			-45	1.20995
	ATTCTT	15.496	21.6282			AATTTA	14.613	20.8798			-44	1.17787
	GGTTTC	10.239	14.2381			GTTTTA	25.057	35.6906			-43	1.16056
	TGTTTA	10.24	14.0509			GATTCG	3.57	5.07475			-42	1.05913
	GTTTTA	16.238	22.2647			GGTTTG	11.347	16.0328			-41	1.17764
	GGTTGG	6.267	8.5739			CCCCTT	98.822	139.42			-40	1.21916
	TGTCTT	10.279	13.9297			TGTTGG	9.02	12.5559			-39	1.1305
	AATCTG	5.877	7.95256			GATTTA	9.639	13.3975			-38	1.08906
	TCTCTT	45.311	61.309			CTTTTC	87.973	121.992			-37	1.03336
	TTCTTT	17.79	24.0217			ACTTCT	24.32	33.6384			-36	1.11296
	TTCCGA	3.742	5.03487			GTTTTG	29.116	40.2119			-35	1.15992
	GGTTTG	7.351	9.87273			TGTTTC	22.319	30.8118			-34	1.25058
	GTTTTG	20.777	27.8433			CGTTTC	9.794	13.492			-33	1.25083
	CTCTAG	15.005	20.0922			ATTCTT	29.219	40.1516			-32	1.11517
	TGTTTC	13.89	18.5866			AGTCAA	3.792	5.2023			-31	1.14244
	GATTCG	3.144	4.19335			TCTCTT	81.057	111.125			-30	1.02422
	AGTTCC	6.079	8.04438			TGTCTT	19.721	27.0046			-29	0.932325
	GCTCTT	36.87	48.556			TCTTTC	82.842	112.417			-28	0.981343
	CTCTTT	28.419	37.2008			CATTTG	25.899	35.1394			-27	1.1082
	AGTCAC	3.116	4.05963			CGTTTA	4.335	5.86056			-26	1.22482
	TCTTTC	53.283	69.3516			AATCTC	11.981	16.1501			-25	1.04071
	TTCCAC	10.484	13.6444			CTCTAG	23.725	31.9689			-24	1.01191
	AGTTGG	3.287	4.27714			AGTCTT	9.734	13.1003			-23	1.08364
	TCCCTT	34.343	44.6809			AGTTGG	5.797	7.78978			-22	1.22732
	TTCCAT	11.078	14.3932			TGTCGA	1.372	1.84039			-21	1.23159
	GCCCTT	31.491	40.7291			CATTTC	36.554	48.972			-20	0.986429
	GGTTTA	5.614	7.22158			CGCCTT	23.35	31.0783			-19	1.02299
	CATTTG	16.959	21.7111			ACTTCA	19.993	26.5502			-18	1.17464
	ACTTCT	15.886	20.2785			GCTCTT	59.637	79.0185			-17	1.13941
	GGTCTT	7.413	9.4484			TATTCG	2.375	3.13527			-16	0.992432
	AGTTGC	2.469	3.14234			ACTTCG	6.616	8.69973			-15	1.02229
	GTCCGG	5.269	6.69562			TGTCTG	12.899	16.9394			-14	1.12886
	ATTCTG	13.251	16.7502			ATCTTT	13.587	17.83			-13	1.09091
	CTCCAG	31.292	39.5382			AGTCTA	3.705	4.85495			-12	0.947653
	ATCTTT	7.378	9.27457			TCTTTA	47.67	62.3126			-11	0.991041
	CGTTTG	4.307	5.40392			TCTTTG	59.503	77.7737			-10	0.976444
	CGTTTA	2.82	3.53635			AGTTGC	4.369	5.70226			-9	0.977966
	TCTTTG	41.085	51.4701			ACTTGG	16.136	20.9926			-8	1.06511
	TTCCAG	12.656	15.8481			CTTTTG	60.131	78.1791			-7	1.1635
	GTCCTT	15.08	18.8763			CATCTT	30.312	39.2917			-6	1.25258
	TTCCCG	8.057	10.084			AATCTA	5.893	7.62579			-5	1.07424
	CTTTTC	59.874	74.8954			CTTTTA	58.963	75.98			-4	0.920107
	ACCCCA	11.705	14.5671			CGTTTG	6.788	8.74301			-3	0.969811
	TCTTTA	31.046	38.5264			ACTTGA	16.792	21.6246			-2	0.942029
	CATTTC	24.184	29.973			GGTCTT	13.323	17.1523			-1	0.784114
	TTCCCT	19.551	24.2205			GGTCTA	3.61	4.64312			0	0.437884
	ACTTGA	11.304	13.9243			AGTCAC	5.642	7.23402			1	0.706434
	TGTTGG	6.077	7.47742			CTCCTT	85.163	109.097			2	0.920468
	AGTCTT	5.024	6.1768			GGTTAT	7.244	9.27941			3	0.797619
	TGTCTG	7.717	9.48049			AGTTCC	10.481	13.4226			4	0.725888
	GGTCAA	2.214	2.71979			ACTCTA	13.429	17.1774			5	0.862963
	TGTTAT	7.517	9.23			ACTCTG	29.643	37.9148			6	1.15158
	CGTCTT	5.317	6.51555			GGTTGA	5.492	7.01308			7	1.20705
	CTTTTG	41.989	51.4157			CATTTA	28.27	35.956			8	1.16794
	CATTTA	17.1	20.9025			AGTCAT	5.654	7.18505			9	1.19324
	ACTCTC	18.61	22.6988			CTCTTT	53.239	67.6071			10	1.10159
	ACTTAT	10.631	12.958			TATCTG	9.3	11.8054			11	0.961134
	ATCCTT	9.03	10.9915			AGTTGA	4.788	6.0405			12	1.65649
	ACTTCG	4.854	5.90046			CTTCTT	103.16	130.024			13	1.70588
	ACTCTG	19.119	23.1953			TGTCAC	8.395	10.5811			14	1.17301
	GCCCAT	15.627	18.9574			TGTTAT	12.342	15.542			15	1.17076
	ACCCTT	13.001	15.7589			GGTTTA	9.248	11.6015			16	1.52139
	CTCCAC	26.558	32.1303			TTCCTC	62.677	78.4445			17	1.79215
	TGTTCG	2.469	2.98455			AGTTAT	6.792	8.49018			18	1.44856
	CTTCTT	59.007	71.3056			TGTTCG	3.632	4.53948			19	1.00768
	CGCCTT	14.134	17.0667			GATCTG	9.258	11.5708			20	1.25323
	TTCCTA	9.067	10.9425			ATTCTA	14.253	17.7901			21	1.60583
	GTTCTT	20.946	25.243			CATCCG	7.431	9.27485			22	1.01788
	CTCCGG	13.713	16.5193			GCTTTC	62.383	77.5277			23	0.979631
	TGTCAA	2.465	2.96672			TATCTC	11.217	13.9373			24	0.934156
	TGTTCA	7.506	9.02675			ATTCTG	21.925	27.0763			25	0.987599
	TATCTG	5.785	6.95325			CGTTCG	2.788	3.44163			26	1.0607
	CTTTTA	37.085	44.5454			TGTCTA	6.274	7.74309			27	0.979834
	ATTTCT	20.988	25.2029			GCTTTG	53.125	65.5594			28	1.04034
	ATCCGC	3.725	4.47148			ATTTCT	34.785	42.8825			29	0.971585
	ATCCTG	11.631	13.9529			AGTCTG	7.874	9.67687			30	1.02128
	TCTCTC	48.905	58.6569			GCCCTT	59.507	73.0622			31	1.15385
	ATTCTA	7.939	9.50456			TTCCCG	13.74	16.8255			32	1.08143
	TGTTCC	9.778	11.6752			TGTTCA	11.721	14.3314			33	1.11362
	TTTCCG	21.721	25.9035			ACTCTC	29.378	35.8797			34	1.20925
	AGTCGG	1.371	1.63223			ACTTAT	17.262	21.0677			35	1.13428
	ACCCAC	13.01	15.4701			TTCTTT	38.691	47.2204			36	1.0068
	GCTTTC	46.509	55.2061			AGTTCA	8.189	9.97867			37	0.945346
	GTCCCA	9.854	11.6645			TTTCCG	29.065	35.3729			38	1.28775
	GGTCTA	2.019	2.38907			AATTGA	6.942	8.4264			39	1.5642
	TCTCTG	43.756	51.7527			ATTTCC	37.817	45.8356			40	1.20958
	GTCCAG	11.072	13.0801			TATCTA	6.812	8.23963			41	0.986763
	AACTTT	5.429	6.41215			TGTTGT	11.703	14.1469			42	0.989196
	TGCCAG	7.69	9.08023			AATTCC	14.442	17.4234			43	1.08883
	GCTTTA	26.708	31.5027			TTCCGA	6.882	8.30227			44	1.19432
	AGTTAC	3.465	4.0837			AACTTT	10.549	12.7153			45	1.21659
	TTTCTT	56.011	66.0078			AGTCAG	6.207	7.45838			46	1.014
	AGTCTA	1.988	2.34182			TGTCAG	7.692	9.24069			47	0.940016
	AGTTCG	1.963	2.31151			ATCTGG	7.766	9.32952			48	1.33085
	GCCCAC	23.395	27.5447			GGTCAC	6.958	8.35693			49	1.28132
	CATCTT	18.833	22.1639			GGTTCC	14.544	17.4678			50	0.896392
	GTCTTT	12.35	14.5296			CGTTCC	7.961	9.55957			51	1.13751
	GCTTTG	41.202	48.4249			TGTCAT	8.828	10.6005			52	1.31973
	GCCTTT	25.593	30.0389			TGTCAA	5.28	6.3366			53	1.08853
	AGTTCT	6.431	7.53804			TATCTT	13.16	15.7584			54	1.11648
	ACTCTA	8.285	9.70335			AATTGC	7.719	9.23841			55	0.992707
	TGTCAC	5.136	5.99763			AATTCT	15.828	18.9335			56	0.978296
	ATCCAT	7.943	9.27546			CATCTG	22.704	27.1572			57	1.10406
	TTCCCC	20.735	24.1991			TTCCAG	24.696	29.534			58	1.04599
	TGTCTA	3.123	3.64333			AGTTCT	11.442	13.6663			59	1.02375
	ACCTTT	8.725	10.1758			AGTCCA	6.337	7.55632			60	1.17802
	TGTTCT	11.373	13.221			TATCCG	2.766	3.29813			61	1.17199
	ATCCAC	8.237	9.57409			GGTCAA	4.566	5.4426			62	1.09735
	ACTTCA	13.748	15.9336			TCTCTA	44.234	52.6847			63	1.04771
	TATCTT	7.177	8.28685			TGTTAC	8.014	9.53793			64	1.0526
	ACTTGT	10.684	12.3304			GCTTTA	37.084	44.0817			65	1.82768
	TCTCTA	27.739	32.0001			GATCTT	11.06	13.1151			66	2.03143
	ACTTGC	9.173	10.5779			TTTCTT	101.329	120.099			67	1.31756
	TTCTAG	5.944	6.8445			ACTCCA	32.493	38.5025			68	1.33206
	TGTCGG	1.691	1.94691			CTCCAG	54.873	64.9741			69	1.28943
	TCTCAC	22.994	26.4036			ATTCTC	30.97	36.6553			70	1.11078
	GGTTAT	5.103	5.85321			GTTCTT	34.065	40.3019			71	1.06586
	ATCCCG	4.242	4.84588			TGTCTC	20.924	24.7348			72	1.09817
	TGTTGA	4.355	4.96801			GGTTCG	4.208	4.96997			73	0.944394
	CTCCAT	22.83	26.0346			TTCCCA	25.508	30.0772			74	0.981113
	ACTTGG	11.885	13.5062			AGTCCT	9.484	11.1733			75	1.23136
	AGTCAT	3.118	3.53903			CGTCAG	4.31	5.07589			76	1.16331
	GCCCCA	21.838	24.7803			AGTTAC	5.318	6.26258			77	0.972155
	ACCCAG	17.152	19.4522			TGTCGG	2.941	3.45985			78	1.20596
	GCCCAG	34.788	39.4472			CGTCTG	7.253	8.53232			79	1.30418
	CGTCGG	1.772	2.00931			GGTTCT	14.054	16.5316			80	1.06154
	GATCTT	6.561	7.43909			GATTAT	10.891	12.8053			81	1.05241
	AGTCTC	6.326	7.1672			TTCCAC	20.416	23.9729			82	1.20983
	TCTCAG	28.844	32.6758			GATTCC	11.659	13.6549			83	1.12672
	GTCCAC	7.981	9.03834			GCCTTT	43.069	50.4263			84	1.1294
	AATTGA	4.34	4.91185			AGTTAG	6.335	7.40485			85	1.06
	ACCTTA	5.207	5.87193			AGTTCG	3.306	3.86186			86	0.790424
	TCTCAA	20.976	23.6402			ACTCCG	13.44	15.6991			87	0.767182
	AGTCAG	3.568	4.01862			ACTTAG	16.02	18.6943			88	1.01728
	TGTCAG	4.597	5.16858			AGTTGT	6.306	7.35588			89	0.949244
	TTCCCA	13.338	14.9878			TCCCTT	72.123	84.0101			90	0.95098
	TCCCGG	16.04	17.9982			CATCTC	34.637	40.2905			91	1.05339
	TTCCAA	9.26	10.3603			GGTCGA	1.946	2.25494			92	1.04698
	ACCCAT	7.814	8.74149			GGTCGG	3.693	4.27869			93	1.1
	GATCTC	8.627	9.63115			TGTCGT	3.046	3.52818			94	0.931543
	AGTTGT	3.5	3.90719			TCTCTG	69.832	80.8463			95	0.962082
	CGTCGA	0.704	0.784469			GGTCTG	9.617	11.0754			96	1.19417
	GGTCGG	2.057	2.2919			ACCCTT	25.749	29.649			97	1.04496
	ATTCTC	17.691	19.7062			GATTCT	15.676	18.0213			98	0.903461
	AACCTT	8.771	9.76308			CCTTTC	138.862	158.899			99	0.962687
	ACTCAA	11.199	12.4624			GATCTC	13.325	15.247			100	1.05649
	GCCCCC	36.679	40.7639			GGTTGC	8.681	9.92742
	AGCCAG	9.81	10.8961			TGTCCG	3.898	4.45521
	CTCCTG	44.855	49.7585			AATTAT	18.3	20.9026
	TCTCAT	22.436	24.8882			CTCCGG	22.316	25.4774
	CGTCTG	4.492	4.97692			ACTTGC	13.943	15.9076
	GTCCTC	20.258	22.4233			TTCCAT	24.822	28.3063
	ATTTCC	25.351	28.0091			TGTTGC	10.699	12.1994
	CTCCGA	8.077	8.92066			AGTCTC	11.495	13.1048
	ACCCTC	18.449	20.3623			TTCCTA	19.936	22.7202
	GTCCTG	16.28	17.9572			AGTCGT	2.104	2.39729
	AATCTA	3.657	4.02754			TTCCCC	37.436	42.5967
	TCTCCA	29.965	32.9745			TGTTCC	15.79	17.9575
	CCTCTG	71.406	78.4951			ACTTCC	58.262	66.2097
	AATTCT	9.749	10.7071			ACTTAC	14.986	17.0191
	ATTTAT	26.866	29.5023			GGTTCA	11.356	12.8896
	GGTCAG	5.605	6.14739			CGTTGA	2.764	3.13527
	CTCCCG	22.772	24.9256			AGTCGG	2.534	2.8722
	TCCCCA	23.829	26.0676			ATCCAG	14.885	16.8619
	TCCCCG	17.575	19.2222			TGTTGA	8.045	9.11313
	CTCCAA	16.999	18.5901			TATCAC	7.112	8.05286
	TGTTAC	4.987	5.45206			ATCCTG	21.687	24.5333
	CCTTTC	98.211	107.347			GTCCGG	8.63	9.75431
	GGCCTA	6.034	6.59311			ACTTGT	17.739	20.045
	GATCTG	6.603	7.21355			TGTTAG	10.73	12.0821
	GCTCAA	15.107	16.4935			GATCTA	4.822	5.41754
	CCCTTT	41.843	45.583			ATTTAT	43.945	49.3478
	TTTTCT	53.839	58.6311			CGTCGT	2.407	2.70251
	GTCCGC	5.846	6.36401			TGTCCA	9.586	10.7611
	ACCCCT	14.593	15.8748			TTTCTG	59.325	66.4022
	ACCCTA	6.619	7.19572			GGTCTC	16.194	18.1169
	CTCCCA	32.517	35.3404			CCTTTG	96.583	107.954
	CCTTTG	71.438	77.6108			CGTTAC	4.229	4.7217
	ACCCTG	16.275	17.6586			ATTTAC	20.191	22.5403
	TATCGG	0.988	1.07062			AATTCA	13.447	14.9965
	CTCCCT	47.777	51.7375			GATTGA	5.968	6.64751
	GGTCTG	6.582	7.12708			TATTCT	15.98	17.7912
	GGTCGA	1.091	1.18116			CTCCAC	47.763	53.1106
	ACCCAA	8.943	9.67839			TCTCAA	35.318	39.1812
	CCTCTC	84.786	91.7276			TATCCA	8.024	8.90017
	TTTCTG	36.682	39.6728			GGTCAG	9.219	10.2247
	GCTCTG	46.028	49.7568			CGTCAA	2.1	2.32896
	GGTCTC	9.315	10.0617			GCCCAT	28.007	31.0418
	ACCCGT	3.974	4.2914			CGTTGG	4.494	4.98022
	ATCCAG	8.428	9.09539			AGCTTT	14.995	16.6171
	TATCTC	6.118	6.59846			TTTTCT	88.71	98.2082
	GTCCGA	2.341	2.52456			GTCCCA	17.483	19.3355
	GGTCAT	3.666	3.94552			CGTCTC	13.964	15.4327
	ATCTTC	7.799	8.38491			CATCTA	13.146	14.5261
	ATCCTA	4.807	5.16769			ATCTTA	8.031	8.87284
	AATTAT	10.87	11.6832			TATTCC	13.408	14.8097
	CATCTG	14.742	15.824			TTTTCC	71.283	78.6005
	GTCCCT	16.163	17.3332			CACTTT	30.188	33.2751
	TCCCAG	34.842	37.363			TTTCTC	74.993	82.6241
	GGTCAC	4.256	4.56151			TCTTGG	32.059	35.2863
	TGTCAT	5.162	5.52962			GGTTAC	6.37	6.99828
	GCCCGG	19.435	20.7965			ACTCGG	11.721	12.8759
	AGTCAA	2.273	2.43186			ACTCAG	32.358	35.5016
	TCCCAC	24.323	26.0203			GTTCTC	32.474	35.6075
	AGCTTT	8.327	8.89927			TCTCCA	50.311	55.1537
	AATCTC	7.465	7.97663			CGTTAT	3.765	4.11925
	ACTCGG	8.735	9.33251			GTTTCT	42.63	46.61
	ACTTAC	9.762	10.4174			CTCCCG	35.243	38.5013
	AATTCG	2.034	2.16888			GTCTTT	23.359	25.4774
	GTCCAT	7.59	8.09162			TCTCAC	38.28	41.6765
	GATCTA	3.077	3.27694			TCTTCC	92.862	101.101
	ACTTAG	11.081	11.8			GTTTCC	46.361	50.4343
	GATTCT	10.181	10.8337			TCTCTC	87.157	94.7654
	ACCTTG	9.211	9.7818			CGTCGA	1.408	1.52835
	CTCCTA	16.156	17.1558			GTCCTT	28.793	31.2537
	AGTCCT	5.486	5.82379			TACTTT	14.194	15.4065
	AGTCTG	4.801	5.09638			AATCCT	15.2	16.4952
	ATCCTC	13.572	14.3879			ACTCCT	41.615	45.1352
	GCTCTC	40.81	43.2537			TCTTCA	45.724	49.5722
	ACCCCG	8.484	8.97683			TCTTCG	14.408	15.5989
	CCTCCG	40.512	42.8427			CGTCCC	10.914	11.8065
	CCCCAG	46.742	49.4091			ACCTTT	17.089	18.4734
	ATTTCA	15.305	16.177			TGTTCT	20.426	22.0665
	TCTCGG	12.499	13.2041			TGCCAC	16.459	17.7548
	GGCCTT	17.174	18.1355			TGCCAA	9.765	10.5321
	GTCCCG	9.118	9.62758			CCTTTA	68.513	73.8572
	GTCCCC	18.748	19.7811			AATTAC	11.318	12.1972
	TCCCAT	16.966	17.8966			ATCTTG	12.898	13.8997
	GGTTCT	9.786	10.3202			ACTTAA	23.977	25.8213
	CGTTTC	7.313	7.70474			CCTCTG	108.479	116.764
	TTTCTC	43.27	45.5643			CGTCCG	4.382	4.70917
	TCTTGG	24.15	25.4284			ACCCCA	22.791	24.4877
	TTCTGG	8.53	8.97237			CTCCCA	58.932	63.2726
	GCCCTA	11.473	12.0603			GGTTAA	10.591	11.359
	AGTTAT	4.392	4.61678			ATTTCA	25.917	27.7858
	CCTCAG	63.877	67.1417			CTCCAA	32.245	34.5097
	CGTTGG	3.131	3.28942			AATTCG	3.205	3.42796
	ACTCAC	17.82	18.7141			TCTCAG	48.173	51.4889
	TATTCT	9.348	9.81657			ACTCAA	19.591	20.9174
	CTCCCC	53.017	55.6741			GTTTCG	7.481	7.97656
	GGTTAC	4.381	4.59895			CTCCAT	44.251	47.1737
	CTTCTG	56.326	59.124			CGTTAA	4.092	4.35954
	GGTTCG	3.644	3.82251			TGTCCC	15.067	16.0385
	ATCTTG	7.509	7.87679			GCTCTG	66.524	70.7287
	GGCCAG	13.769	14.4369			CATCAA	15.032	15.9759
	TCTTGA	17.864	18.7194			CCTCTA	41.246	43.8255
	CTTCTA	23.756	24.8828			ATCCTT	20.835	22.136
	TCTTCA	29.862	31.2611			GTTCTG	28.106	29.8495
	ATCCGT	2.275	2.38104			TTCCCT	41.219	43.7743
	TCCCTG	35.016	36.6098			GCTCTC	62.322	66.1676
	AGTTCA	5.057	5.28269			CGTCGC	4.15	4.40168
	GCCCCT	36.75	38.3766			AATCAT	14.336	15.1821
	AGTCGC	1.64	1.71157			AATCAC	11.525	12.1915
	GTTCTG	19.751	20.611			GGTCCG	4.563	4.82648
	CACTTT	16.764	17.4919			GGTCCC	14.534	15.3643
	ACTCCA	23.172	24.1688			TATTAT	21.953	23.2065
	GCCCTG	36.817	38.3909			CTTCTG	86.501	91.3272
	GCTCGG	12.813	13.3592			GTTCTA	13.945	14.7209
	TGTCTC	12.614	13.147			CCTCTC	134.056	141.481
	ACCTTC	11.342	11.817			GGTTAG	7.856	8.28974
	CATCTA	7.299	7.59955			TCTTGA	25.402	26.7996
	ATTTGC	11.848	12.3322			TCTTCT	82.349	86.8481
	GGCTTT	12.822	13.3378			TCTCAT	41.096	43.2902
	TTTTAT	45.39	47.1992			CGTCGG	3.138	3.30496
	GCCCCG	26.472	27.5215			AACCTT	18.007	18.9449
	TGTCCG	2.789	2.8963			TGTTAA	14.773	15.5408
	ACCCCC	14.924	15.487			ATTTGC	18.118	19.0588
	ATCTTA	4.38	4.54368			GGCCTA	10.557	11.1027
	TCTCCC	52.394	54.3406			GGTCAT	6.19	6.50857
	TGTTGT	7.899	8.18255			GGCCCG	14.798	15.5511
	CATCCG	5.896	6.09836			GGTTGT	8.784	9.22816
	TCTCCG	18.673	19.3131			CTCCTG	82.187	86.3379
	TGTTAG	7.106	7.34816			CGTTCT	7.912	8.31138
	GCCCTC	40.956	42.3364			TTCCAA	19.276	20.2284
	TTCTTG	11.429	11.8098			GGTCCT	11.761	12.3372
	GGCCGG	10.75	11.1074			AGCTGG	14.135	14.8268
	TCCTTT	27.642	28.527			AGTCGA	1.4	1.46799
	CTCCGT	12.553	12.9402			AATCAA	12.363	12.9443
	CCCCAT	29.184	30.0693			GCCCAC	38.897	40.7244
	CCTCAA	29.315	30.1967			ATTCCG	7.2	7.53696
	TCTTCT	53.317	54.8941			GTTCCG	14.762	15.4395
	TCCCGA	9.304	9.57587			GCTCTA	23.888	24.9842
	TGCCAC	9.615	9.89323			ATTTCG	5.36	5.60545
	CTTCTC	70.911	72.9503			ATCTTC	14.392	15.0261
	TCCCGC	20.349	20.9239			TTTCTA	37.605	39.2371
	GGTCGC	2.769	2.84638			CGTCTA	2.609	2.71503
	TCCCAA	20.164	20.726			ATCCAC	14.788	15.3871
	CCTCAC	47.272	48.5399			GGCCCA	18.266	18.9893
	CCTCTA	25.546	26.2298			CATTCC	28.187	29.2846
	AGCCGG	5.496	5.63927			GATCAA	6.214	6.44821
	CCCCCG	23.907	24.512			TATTGC	8.114	8.41729
	GCCCGC	20.421	20.9079			CCCTTT	75.7	78.5196
	GACTTT	7.219	7.38917			GATCAC	11.151	11.5617
	ATCTGA	3.928	4.01238			CTTCTA	40.266	41.7459
	CTCCGC	23.197	23.6696			ACTCAC	28.45	29.4452
	TACTTT	7.446	7.59598			GGCCAG	22.328	23.1006
	AGCCGT	3.147	3.20919			ATTTGG	18.934	19.5815
	GGTTCC	10.924	11.1234			GATTGT	8.298	8.57901
	ATTTGT	16.913	17.2129			CTCCGA	14.149	14.6252
	TATCGA	0.94	0.956518			ACTCAT	26.555	27.4487
	ATCCCC	10.421	10.5992			CTTCTC	113.564	117.33
	GGTCCT	7.684	7.81528			TCCTTT	53.771	55.5056
	GGCCGA	6.9	7.01744			GCTTGG	30.933	31.9062
	CCCCAC	49.09	49.8299			TTTTCG	12.648	13.0388
	CCTCGA	11.09	11.2438			CCTCAA	49.709	51.2383
	TATCTA	3.944	3.99723			ACCCAC	24.07	24.8066
	GATTGA	4.336	4.39303			ATTTGA	19.13	19.7102
	ATTTAC	13.006	13.1684			AGTCCC	12.55	12.9135
	CTCCTC	67.58	68.3959			TATCAG	8.267	8.50157
	GTTTCT	29.933	30.2645			GCTCCA	40.747	41.8963
	CCTCAT	38.44	38.841			CATTCG	7.125	7.32057
	GATTCC	8.913	8.99733			TGTCCT	16.628	17.0715
	TGTCCA	5.254	5.30141			TGCCAT	15.212	15.6035
	TCTTCC	65.722	66.2618			AATTGT	11.759	12.0514
	TCTTCG	11.67	11.7635			CATCAC	22.677	23.2395
	TCTCGA	6.257	6.30606			GCTTCC	94.783	97.0591
	AGTCCA	3.685	3.71375			AATCCA	11.141	11.4056
	CCTCGG	28.019	28.2373			ATCCGC	6.599	6.75115
	GCTCAG	32.345	32.5911			ACTCCC	40.627	41.5603
	CGTTCG	2.05	2.06458			CCTCAC	71.055	72.6819
	GTTTCC	34.296	34.5318			TTTTAT	77.623	79.244
	ATTTCG	3.96	3.98386			ACCTGG	16.107	16.4417
	ATTTGG	12.981	13.0534			GCTCAG	48.283	49.2715
	TCCCCC	25.849	25.9526			ATCCAT	18.079	18.4165
	GGCCCG	10.407	10.4441			GTCCTG	26.836	27.3326
	ACTCAG	21.215	21.2841			GCTTCG	21.186	21.562
	TCCCTC	46.636	46.7348			GGTCCA	7.207	7.3331
	TTTCTA	22.365	22.41			AATCCC	24.363	24.7815
	GTCCTA	5.831	5.84251			CCTCCG	54.556	55.4863
	TCCCCT	33.24	33.3025			CTCCCC	88.373	89.8137
	GCTCAC	35.494	35.5507			TCTCCG	24.709	25.0936
	TGCCGG	5.163	5.17037			AGCCAG	17.85	18.1238
	CCCCCA	34.211	34.2127			GTCCCC	29.84	30.2947
	TTTTCC	47.187	47.1858			GCTTCA	39.065	39.6596
	TGTTAA	9.525	9.52328			GCTTCT	67.224	68.205
	ACCTGG	8.605	8.60242			CTTCCT	209.803	212.811
	CCTCCA	57.754	57.6861			ATCCTC	27.245	27.6207
	TGTCCT	10.274	10.2596			GTCCAG	18.898	19.1578
	AGCCTT	12.001	11.981			CCTCAG	100.776	102.127
	ATTCAC	12.336	12.3108			ATCCGT	4.534	4.5839
	TATCAC	4.2	4.18978			GCTCAT	32.07	32.4187
	GTCCAA	5.846	5.82647			TCCCAC	45.46	45.9233
	GCTTGA	21.481	21.408			AGTTAA	9.744	9.842
	ACTCAT	15.752	15.6724			GCTCAA	25.265	25.5172
	ACCCGG	8.873	8.82795			CCTCCA	87.405	88.2352
	GATTGC	5.322	5.29428			CATCCA	20.809	21.0005
	GCCTGC	23.017	22.8967			AGCCTT	23.242	23.4365
	TCCCTA	13.371	13.2869			AATTAG	16.181	16.3118
	CCTTTA	47.665	47.3472			CCTTCC	168.409	169.716
	TATTAT	13.716	13.6186			GCCCCA	37.906	38.1585
	TATTCC	8.148	8.08806			GACTTT	12.955	13.0308
	ACTCCG	10.81	10.7303			GTCCAC	14.784	14.8701
	AGCCAC	9.431	9.34767			ATCTAG	6.444	6.48124
	AGTTAG	4.34	4.30121			CTCCCT	85.441	85.8994
	ACTTAA	15.29	15.1429			ATTCCA	23.889	23.9991
	GTTCTC	22.294	22.0792			CTCCTA	30.949	31.0851
	TTCTAT	6.885	6.81864			GATTCA	10.807	10.8431
	TATCAG	4.591	4.54636			AGTCCG	2.899	2.90864
	TATTCG	1.966	1.94513			GATTGC	7.525	7.54607
	TGCCCG	6.498	6.42819			TGCCAG	15.371	15.411
	ATCCCT	9.988	9.86381			CATCAG	18.436	18.47
	AGTCCG	1.996	1.9692			GCTCAC	55.539	55.6275
	GCCCAA	14.481	14.2765			TCTCCC	81.961	82.0808
	TTCTTC	18.438	18.1747			ATCCCT	18.059	18.0782
	ATCTGG	4.5	4.43493			GTCCCG	13.779	13.7904
	GCTCTA	15.525	15.2829			TTCTTG	21.368	21.3809
	CATTCC	17.912	17.6122			GCTTGA	27.403	27.4157
	TATCCG	2.07	2.03516			CGTCCA	4.258	4.25135
	ATCCGA	2.018	1.98346			CATTAT	26.257	26.2142
	CGTCGT	1.44	1.41472			TGTCGC	4.847	4.83786
	ACTTCC	43.838	43.0299			GTCCAT	14.053	14.0262
	TGTTGC	6.961	6.83023			GTTTCA	28.259	28.1776
	TGCCAT	7.924	7.77249			GCCCAG	61.038	60.8412
	GGTCCG	3.286	3.22256			ATTCAA	21.75	21.6611
	GGTCCA	4.213	4.13005			CGCCAC	16.059	15.9918
	CTTCCT	136.283	133.532			GATCCA	8.326	8.28974
	TTCTCG	4.497	4.40551			TCCCAG	62.365	62.0335
	CGTCTC	9.24	9.04814			CCTCAT	63.608	63.2373
	CGTTCC	6.121	5.99317			ACCCTG	30.038	29.8574
	GCTTCT	50.161	49.098			ACCCAG	30.636	30.4325
	AATTGT	7.367	7.20909			ATCCCA	18.515	18.38
	GGCCCA	11.423	11.1751			CCTTCG	32.689	32.4426
	AGCCCA	8.094	7.91423			GGCCGG	18.442	18.2821
	CGTTGT	2.945	2.87936			TATCAA	8.207	8.12119
	CATCTC	23.179	22.6569			GGTCGC	4.413	4.3641
	CCCCAA	29.572	28.8952			CATTCT	31.795	31.412
	ATCCCA	10.908	10.6501			GGCTTT	22.37	22.0585
	TGCCTG	17.092	16.6825			CATTGA	12.855	12.6743
	GGTTCA	7.533	7.34816			TCCCCA	45.025	44.3767
	GATTAT	8.251	8.04081			GCCTGC	35.417	34.9048
	TCTTAT	24.915	24.2499			AGCCAC	16.339	16.0715
	ATCTGT	5.478	5.33172			TTCTAG	12.588	12.3703
	ATTCAG	14.004	13.6275			ATTCAC	21.448	21.0563
	GCTCCA	28.43	27.6641			ACCCTC	35.151	34.5005
	GCTTCC	75.978	73.8694			GTTTGG	22.443	22.0209
	TCTCCT	57.128	55.5271			GCTTGC	27.464	26.934
	GGTCGT	1.574	1.52704			CGTTGT	4.808	4.71145
	GCTCGC	13.857	13.4367			AGCCCG	9.773	9.57551
	TATTAC	6.396	6.20087			ACCCCG	13.831	13.5478
	ATCTAT	4.249	4.11936			CATCGG	4.604	4.50646
	ACCCGA	4.287	4.15323			ATTTAG	22.57	22.0244
	ACTCCT	28.08	27.1997			TTCTCG	7.51	7.31488
	GTTTAT	20.864	20.201			TGCCCA	19.189	18.6852
	CTTCAG	41.555	40.2263			GCCCAA	24.396	23.7281
	GTTCCG	12.328	11.9177			CTTCAA	42.931	41.7528
	ACTCGA	3.435	3.31973			TATCAT	11.574	11.2474
	ATTCAT	21.665	20.9141			ACCCAA	17.292	16.8027
	GCTTGG	24.658	23.7828			TTCTGG	16.228	15.7629
	AGCCCG	6.04	5.8229			CTTTCT	130.872	127.075
	TGCCGC	6.096	5.87461			GGCCTT	30.822	29.9178
	AATTCC	9.363	9.01694			ATTCCT	35.207	34.1577
	TGCCTT	18.235	17.5587			TGCCCG	10.418	10.1039
	AATTCA	8.008	7.70741			ACCCGG	15.319	14.8564
	GTTTCG	6.324	6.08588			ATTTGT	28.16	27.3041
	TTTTCG	9.286	8.93136			ACCCAT	16.567	16.0602
	AATTGC	5.343	5.13828			TCCCGG	27.83	26.9738
	CCTCCT	121.988	117.12			TTCTTC	35.884	34.775
	CACCTT	24.206	23.2256			CCTTGG	63.044	61.0803
	CCTTCC	124.573	119.521			ACCCCT	26.419	25.5708
	CATCAA	8.335	7.98822			GGCCTG	31.905	30.8744
	CTTCAA	24.925	23.8817			GATCCG	5.609	5.42665
	AGTTGA	2.781	2.66452			TCTCGA	10.005	9.67573
	GGCCCT	15.685	15.0163			AGCCGG	10.117	9.78392
	GTTCAC	12.798	12.2511			TCCCAA	41.219	39.8486
	GGCCTG	19.871	19.0171			TCTCGG	18.049	17.437
	TATTGA	6.031	5.76942			TCCCGA	16.992	16.403
	GGTTGA	3.954	3.77882			TCCCCG	28.989	27.9726
	CGCCAG	7.777	7.43196			CGCCAG	12.594	12.1391
	ACCTGA	7.183	6.85341			CATCCT	37.275	35.8991
	CTTCAC	34.976	33.3649			TATCCT	12.355	11.8885
	GATCAG	5.328	5.08211			CTTTCC	129.264	124.368
	GCTCCC	55.38	52.818			ATCTGA	7.459	7.17594
	GGCCGC	12.506	11.923			ATCCTA	10.558	10.1563
	CCCCGA	16.094	15.3408			CGTTAG	4.731	4.55087
	TCTTAC	18.227	17.368			CTTCAC	56.174	54.0262
	TGTCGC	2.728	2.59766			GTCCCT	26.889	25.8555
	GGTCCC	9.983	9.49743			AATCGG	3.144	3.02253
	GCTTCG	18.503	17.6015			TATTAC	11.401	10.9592
	CATTCT	19.876	18.9075			ACCTTA	11.091	10.6608
	GTTCAG	13.92	13.237			TCCCAT	33.691	32.3606
	CCTTCG	26.94	25.5996			TTTTCA	49.751	47.75
	TGCCGA	2.599	2.46662			GATTAG	9.106	8.73845
	GCTTCA	27.551	26.1389			AGCCGA	6.406	6.14641
	GCTCAT	20.946	19.8542			TATTGT	13.116	12.5753
	CGTTAT	2.86	2.7082			CCCCAG	81.094	77.7281
	ACCTCG	5.013	4.74426			CTCCGT	20.622	19.766
	AGCCCT	11.799	11.1635			TCTTAT	40.177	38.4478
	TTTCAT	30.93	29.2536			TTTTAC	41.023	39.2518
	AGTCGA	0.839	0.793384			GTTTAT	31.26	29.8916
	CATCAC	14.221	13.4421			GCTCCC	77.386	73.9836
	AATCAT	8.255	7.79656			AATCCG	4.217	4.03155
	CTTTCT	82.367	77.7793			TGCCTA	10.824	10.3454
	TTCTGC	10.41	9.82281			ATTCAT	37.632	35.9526
	GCCCGA	8.622	8.12639			TTTTGG	33.281	31.7946
	TATCGT	1.781	1.67859			CGCCAA	7.198	6.873
	TTTCAC	26.167	24.6315			CCTCGG	40.298	38.4228
	CATTCG	5.069	4.771			GTCCAA	10.679	10.1791
	TGCCCC	15.517	14.6			ACCTGA	12.703	12.106
	ACCCGC	8.88	8.3546			CTTCAT	69.301	66.0264
	GCCCGT	8.705	8.1879			GATCAG	7.877	7.50279
	CTTCAT	38.899	36.5768			TTCTAT	14.316	13.6276
	ACCTCC	16.091	15.1064			TCTCCT	94.749	90.1588
	CTTTCG	16.238	15.2232			CATTCA	29.298	27.8747
	CATTAT	16.523	15.4817			TCTTAG	35.288	33.4835
	ATTTGA	13.161	12.3313			CTCTAT	22.494	21.3342
	CGTCTA	1.51	1.41472			GCCCGG	32.147	30.4565
	TTCTTA	8.609	8.06132			CTTTCG	21.313	20.1919
	AGCTCC	10.511	9.84153			CGCTTT	13.112	12.4158
	CATCAT	14.896	13.9341			CGCCGG	12.923	12.2302
	CATCGA	2.635	2.46484			CGTTGC	5.343	5.05425
	AGCCAT	5.871	5.49129			CCTTCA	77.565	73.3048
	CCTCCC	147.444	137.83			GTCCTA	10.66	10.0686
	GTCCGT	3.767	3.51763			TATTCA	14.852	14.0239
	AATCCT	9.604	8.96435			TGCCGG	9.161	8.64848
	GGTTAG	5.961	5.56171			CCCCCG	37.569	35.4606
	CGTTCA	2.83	2.63956			ATCTGC	10.817	10.2087
	CCTTCT	92.669	86.3763			GCTCGG	17.672	16.6603
	GATTCA	7.337	6.83826			TATCCC	11.061	10.4251
	ATTCAA	12.555	11.7011			AGCTCG	4.566	4.30032
	ATTTAG	14.278	13.2932			GTCCTC	36.374	34.2568
	AATCCA	6.952	6.47187			CCTTCT	134.38	126.53
	GTTCTA	9.208	8.57033			ACCTTG	17.344	16.3164
	ACCTGC	9.429	8.77269			CATCAT	26.377	24.8066
	CGTCAC	3.297	3.06745			ACCTTC	21.69	20.3799
	AGCCTC	20.338	18.9218			GATCGA	2.275	2.1365
	CCCCGG	27.639	25.7074			ACCCGC	14.361	13.4863
	ATTCCG	5.232	4.86549			CCCCAT	54.112	50.8067
	CTCTGG	21.334	19.8337			CGTCCT	8.533	8.01072
	TATCAT	6.338	5.89065			TCTTAC	27.769	26.0684
	TTTCAG	27.36	25.4123			TCTTGT	39.994	37.5367
	TCTTGC	23.486	21.8109			ATTCAG	23.665	22.2066
	GCTCCT	50.056	46.4281			GTTCAT	24.27	22.7566
	TGTCCC	10.45	9.6882			ACCCCC	26.271	24.6244
	GTTCAT	14.545	13.4822			CCTCCT	185.54	173.768
	GATCCG	4.209	3.89917			GCCCCG	40.407	37.8306
	ACTCCC	28.286	26.1942			AGCCTA	8.719	8.15991
	TTCTGT	11.037	10.2142			GTTCAA	23.51	21.9925
	GATCAC	7.923	7.32855			ATCTCG	5.417	5.06108
	TGTCGT	2.024	1.87203			ACCCGA	7.165	6.6942
	GATCAT	6.501	6.00921			CTTCAG	68.309	63.7942
	CATCGG	2.875	2.65739			GCCCCC	59.53	55.5717
	GGCCAC	12.395	11.4533			TTCTGA	13.812	12.8862
	CTTTCC	89.081	82.2793			GGTCGT	2.586	2.4121
	GCTCCG	27.328	25.2269			CCCCAA	50.629	47.1544
	ATCTGC	5.902	5.44582			GTTTGA	18.633	17.3459
	TGCTTT	16.1	14.8505			CTTTCA	61.91	57.5954
	GGTTGC	6.861	6.32211			GATTAC	16.752	15.583
	CCCCTG	44.09	40.5936			CATTGC	17.134	15.9383
	GATCGT	2.41	2.2188			TCTTGC	32.79	30.4929
	TCTTGT	26.888	24.7527			GCTTAT	28.599	26.5946
	TGCCAA	5.426	4.99297			ATTCGC	5.403	5.01894
	GATTAG	6.884	6.33103			TATCGA	1.711	1.58757
	GACCTA	3.984	3.66383			TTCTGC	18.207	16.8893
	TATCCA	4.942	4.53923			GTTCAC	20.297	18.8025
	TGCCCT	14.651	13.4528			TTTCAC	45.157	41.8302
	ACTCGC	7.79	7.14759			AGCTGA	9.163	8.48107
	GATCGG	1.617	1.48336			AGCCCA	14.19	13.1322
	TTTTAC	26.177	24.0003			AATCAG	14.311	13.2392
	CGCCGG	8.399	7.69404			ATCCGA	3.595	3.32546
	AACTTA	4.427	4.05072			GCTCCG	34.424	31.8367
	CCTCGC	31.848	29.1208			ACTCGT	6.76	6.25005
	TGCCTA	5.627	5.14452			GATCAT	11.387	10.5196
	CCCCGT	20.36	18.6124			CATCGA	3.749	3.46326
	TGCCCA	10.861	9.89769			GGCTGG	26.341	24.3135
	CGCCAA	4.408	4.01149			CCTCGA	16.753	15.4623
	AACTTG	6.071	5.5207			CCTCCC	221.925	204.655
	GCCTTC	32.168	29.2349			ATCCCG	7.615	7.01878
	TTTTCA	28.078	25.5122			GATCCT	13.652	12.5718
	CTCTAT	12.245	11.1234			GTCTTC	26.166	24.0902
	AGCCGC	6.296	5.71504			GCCCTG	61.32	56.4532
	TGCCTC	22.543	20.4604			ATCCCC	18.846	17.3494
	CCTTGG	49.074	44.5382			AATTAA	22.991	21.1554
	CGTCGC	2.494	2.26337			GTTCCT	41.793	38.4467
	CCTTCA	53.254	48.2921			TGCCTT	35.865	32.9881
	ATCTCG	3.185	2.88649			CTCTGG	36.492	33.5348
	CCTCGT	19.357	17.5329			CTTTAT	74.379	68.3451
	CACCAG	20.712	18.7417			TTTTGA	37.084	34.053
	CTTTAT	47.258	42.7473			CCTTAC	45.36	41.6503
	TCTCGT	8.811	7.96593			AGCCAT	11.163	10.2474
	ATCCAA	6.293	5.68651			CCCCAC	83.085	76.2419
	CCCCCC	28.276	25.5505			CATTAC	16.881	15.4885
	TCCCGT	9.202	8.31359			GGCCGA	11.698	10.7326
	CGTCCG	3.012	2.71979			CGTTCA	4.888	4.48254
	TTCTGA	7.191	6.48435			CTTCCA	73.286	67.1846
	CCCCTC	79.331	71.4348			CATCCC	32.372	29.6752
	ACCTAC	4.804	4.32528			TATTGA	10.458	9.57551
	AGCCTG	16.849	15.1643			TGCCCT	25.873	23.67
	GCCTGG	25.147	22.6132			GTCTGA	9.47	8.66215
	GCCTTG	23.02	20.7002			AGCCTG	30.025	27.4476
	GTCTGG	8.248	7.4168			TCCCGC	33.933	31.0145
	AGCCCC	14.909	13.4002			ACTCGC	10.293	9.40696
	GCTTAT	19.296	17.3368			ACTCGA	5.578	5.09411
	GTTTCA	19.125	17.1772			GGCTTA	10.178	9.28852
	AATCGT	2.149	1.92997			ACCTAG	8.958	8.16105
	TTTCAA	22.221	19.9273			TTCTTA	18.691	17.027
	TTTTGG	23.713	21.2573			CACCAG	34.055	31.0054
	AGTCCC	8.272	7.41502			TATCGG	1.738	1.58187
	GCTCGA	5.28	4.73089			ACCCTA	13.461	12.2507
	TGTCGA	0.874	0.782686			GGCTGA	16.646	15.1491
	ATTCCT	21.036	18.8335			TATTAG	12.047	10.9501
	CGCCAC	10.034	8.98039			CATTGT	23.054	20.9219
	GTTTGG	17.727	15.8623			GCTCGA	7.126	6.46529
	GTTCCT	28.018	25.0451			GTCCGA	3.875	3.51565
	GGCCTC	27.392	24.4647			TTTCCT	121.294	109.916
	TCTCGC	13.16	11.7519			GCCCCT	62.921	56.9941
	TCTTAG	24.475	21.8546			CTTTGG	64.583	58.4894
	ACCTCA	9.922	8.85826			CTTCGG	22.905	20.734
	ACTCGT	4.68	4.17462			ATCCAA	12.572	11.3772
	AATCCC	17.547	15.6466			GGCTCG	8.239	7.45268
	ATCTAG	3.41	3.03536			CCCCCA	61.036	55.1924
	CCTTGA	30.824	27.3958			ATTCCC	31.164	28.1776
	TATCAA	4.234	3.76278			TGCCTG	31.353	28.3427
	CGTTAA	2.747	2.44077			TCTCGT	13.79	12.4591
	CTTCGG	16.611	14.7587			CCTTAT	51.667	46.6157
	TTTTGA	23.121	20.5388			GATCCC	13.698	12.3509
	GGTTGT	5.907	5.24703			CCTCGC	43.229	38.9535
	GTCTTC	15.72	13.9546			TTTTGC	37.482	33.7637
	GATTAC	11.1	9.85133			AATCGC	4.994	4.48482
	CGTCAG	2.904	2.57716			AGCTGC	13.696	12.2883
	GGCCAA	9.779	8.67374			CTCCTC	125.085	112.217
	CATCAG	11.997	10.6394			AGCCAA	12.255	10.9888
	CTTTGG	47.996	42.5468			GTCCGT	5.784	5.18522
	AGCCAA	7.052	6.24456			GTTTAC	20.758	18.5987
	TCTTAA	27.826	24.6377			ATCTGT	11.378	10.1939
	TTTCCT	73.533	64.9817			GGCCTC	46.372	41.5239
	GTTTAC	14.44	12.7485			CGTCAC	5.679	5.08044
	CTCTAC	17.093	15.0743			GCCTGG	42.767	38.2588
	GCTTGT	23.547	20.7564			GCTCGC	19.096	17.0794
	GGTTAA	7.586	6.68671			GGCTGC	24.414	21.833
	TCCTGG	20.926	18.4324			GCTTGT	30.443	27.213
	CGTTAG	3.538	3.11381			TTTCAG	46.838	41.8507
	ATTTAA	24.581	21.6264			GTTCAG	22.087	19.7296
	GCCTTA	10.719	9.41542			GTTTAG	20.275	18.101
	TCCTTC	35.226	30.9072			GTTCCA	23.48	20.9584
	CTCTTG	23.933	20.9962			GCTTAA	28.162	25.1323
	CGTCAA	1.354	1.1874			CCTTGA	44.283	39.5172
	GCTTGC	22.366	19.6091			GCTCCT	72.901	65.0549
	AGCTGG	7.933	6.92651			GTTTGT	32.611	29.0967
	CGCTTT	8.378	7.31339			ATCTCC	17.609	15.7083
	AATCAA	7.411	6.46207			GCCCTC	72.282	64.3728
	CATTGA	8.675	7.55676			GCTTAG	30.315	26.9966
	CGTCCC	7.831	6.81508			AATCGA	2.47	2.19799
	ATTCCA	14.92	12.9776			GCTTAC	23.562	20.9641
	GACCTT	12.167	10.5823			AACCTG	17.798	15.8347
	ATCTCA	7.358	6.39699			CTCTAC	29.354	26.1026
	CTTCGC	18.605	16.1743			ATTCGA	4.929	4.37093
	ATCTCC	9.317	8.09876			TTTCAA	41.897	37.1393
	ATCTCT	9.713	8.43126			AACTTG	12.028	10.662
	GTCTAC	4.47	3.87956			CTTTAG	51.892	45.9233
	TATTGT	8.639	7.49525			ACCTCC	30.541	27.0228
	CCCCCT	41.006	35.5695			AGCCGT	5.784	5.11688
	ACCTCT	12.605	10.9335			CACCTT	48.08	42.5204
	GCTTAA	18.943	16.4311			TCCCTG	65.898	58.2639
	AGCTCG	2.768	2.40065			CTTCCC	163.595	144.633
	CATCCA	13.577	11.767			ATTCGG	5.727	5.0588
	AGCTTG	6.936	6.00832			ATTTAA	40.931	36.1519
	GGCTCC	18.277	15.7981			GGCCGT	8.094	7.14405
	AACCTC	14.007	12.1031			GTCTAT	7.791	6.86389
	GCCTCG	15.364	13.2682			GTCCGC	10.374	9.12794
	AGTCGT	1.3	1.12233			TTTCAT	58.751	51.6779
	GTTCCA	14.959	12.9143			AATCGT	3.832	3.36988
	AATCAC	7.411	6.38629			GTTCCC	41.225	36.1724
	CATTGT	14.671	12.6424			TTTTGT	76.574	67.1254
	GTTCAA	14.466	12.4481			CGCCCG	17.055	14.9407
	AGTTAA	6.246	5.37362			ATTCGT	6.521	5.70112
	GGCCGT	5.496	4.72554			AACCCA	15.428	13.4875
	GTTTGC	16.413	14.1071			TGCCGC	10.581	9.24866
	GGCTGG	15.369	13.2094			ACCTCG	8.703	7.60301
	TCCTTA	12.789	10.9897			ACCTGT	15.012	13.1071
	TTTCGG	7.26	6.22673			AGCTCC	19.362	16.9041
	TTTTGT	49.073	42.0574			TCCCTC	91.068	79.4615
	AATCGC	3.94	3.37589			GCCCTA	21.192	18.4905
	AGCCTA	5.066	4.34043			GGCCAT	14.814	12.9124
	ATTCGT	4.293	3.67809			GTCTGG	13.362	11.638
	GTTCGG	5.864	5.0215			GTCTAG	8.139	7.08825
	CATCCT	24.365	20.8464			CCTCGT	28.369	24.687
	AACCTG	10.126	8.65145			GGCCAA	17.126	14.8826
	CCCCTA	20.774	17.746			CCTTGC	58.981	51.1939
	GCCTCC	49.665	42.422			CCCCGG	44.095	38.2724
	GCTTAG	22.665	19.3568			CTCTGA	28.254	24.523
	CGCCCG	11.14	9.51169			GATCGT	3.87	3.35735
	GCTCGT	8.26	7.0522			AGCCGC	10.769	9.33863
	TATCCT	8.008	6.82221			GTTCGT	7.916	6.86275
	CGTTCT	5.672	4.83073			TCTTAA	42.964	37.2315
	GTCTTG	11.042	9.40204			AGCCCC	25.871	22.407
	ATTCGG	3.944	3.35628			CGTCAT	3.619	3.13186
	CCTTGC	43.932	37.3167			ACCTCA	19.802	17.1352
	CTCTGA	16.87	14.3201			AGCTAC	9.945	8.60065
	CTTCCA	48.059	40.7514			GCCCGC	35.786	30.9405
	CGTCAT	2.033	1.72316			TGCTTT	31.854	27.5319
	CTCTTC	41.907	35.5195			GGCCAC	20.312	17.5532
	TATTCA	8.951	7.58528			AGCTAG	6.387	5.5189
	CGCCTG	16.309	13.8183			CCTTAG	52.526	45.3778
	AACCGA	2.861	2.42383			GGCTAT	7.55	6.51882
	TATTGC	5.909	5.00367			GGCCCC	30.88	26.6481
	GTCTGC	8.787	7.43641			TTTTAG	49.508	42.6957
	GGCCCC	19.928	16.8634			TGCCTC	43.31	37.3238
	GATCGC	3.535	2.9899			AGTCGC	3.057	2.6319
	ATTCCC	19.876	16.8082			ATCTAT	9.342	8.04147
	GTCTCG	6.816	5.76318			TTTCCA	56.293	48.4128
	ACCTAT	4.137	3.49267			AGCCCT	20.938	17.9928
	ATTCGA	2.907	2.45414			AGCTTG	11.698	10.0504
	GCCTGA	13.013	10.9754			ACCTAC	9.479	8.13713
	CCTTAG	37.399	31.5384			TCCCCT	62.87	53.9693
	AATTAG	11.849	9.98148			CGCCGC	23.829	20.4459
	CATTGC	12.718	10.7053			CTCCGC	39.37	33.7648
	ATCTAA	3.647	3.06834			TATCGC	2.695	2.31074
	TACCAT	6.397	5.38075			CTTTAC	49.274	42.1878
	CTTCCC	114.272	96.0449			AACCTA	8.461	7.24085
	CATTCA	18.465	15.5182			CTCTTG	42.384	36.2407
	GTTTAG	14.608	12.2743			TATTAA	23.75	20.3058
	AATTAC	7.653	6.42284			TTCTAC	11.365	9.7042
	TTCTAC	5.904	4.95375			AACTTA	8.539	7.29096
	TTTTAG	30.487	25.563			GCCCGA	13.238	11.302
	GGCTGA	9.729	8.15759			CTCTTA	27.938	23.834
	TTTCCA	34.526	28.9353			GTCTAC	7.468	6.37077
	GATTGT	6.621	5.54656			TCTCGC	18.813	16.0488
	CCTTAT	35.531	29.7537			TTTTAA	94.67	80.5092
	ATCTAC	3.646	3.05052			AACTGG	8.957	7.60415
	CTTTAC	32.862	27.4181			TTCTGT	22.623	19.192
	GTCTTA	6.709	5.59469			CTTCGA	11.528	9.75887
	GGCTCG	5.679	4.73534			CGCCAT	11.448	9.68598
	AATCAG	8.536	7.11282			ACCCGT	7.511	6.34685
	CTCTGC	29.696	24.7054			TTTCCC	97.03	81.9613
	CATCCC	23.15	19.2471			GCTCGT	11.276	9.51971
	AATTAA	14.433	11.9961			TTCTAA	14.646	12.352
	AGCTGC	7.917	6.57885			GATCGC	4.521	3.81175
	AACTTC	8.531	7.08875			CCTTGT	65.517	55.2163
	AACCCT	10.43	8.66215			CTCTTC	75.475	63.5573
	GTCTGA	5.865	4.87084			GGCTCC	29.629	24.9125
	ACCTAG	5.38	4.46702			GTTTGC	22.369	18.8014
	CTTTAG	33.87	28.1143			CTCTGC	49.441	41.5535
	TTTTGC	25.519	21.17			CTTTGC	66.69	56.0158
	GTTTGA	14.052	11.652			CCTTAA	56.382	47.25
	GGCTTG	11.337	9.39313			CATTAG	19.76	16.551
	CGTCCT	5.953	4.92968			ATCTAC	7.222	6.04619
	TTCTCC	20.908	17.3083			TGCCCC	27.506	23.0266
	AATCGA	1.582	1.30953			GATTAA	12.91	10.7793
	TGCCGT	3.835	3.17086			ATCTCA	13.996	11.6687
	AACCCA	8.794	7.26347			ATCTCT	18.891	15.7219
	GCTTAC	17.996	14.8514			ACCTGC	17.268	14.3655
	CACCAA	12.965	10.6848			GGCTAG	9.754	8.11436
	CGCCGC	15.52	12.7851			GCCTGA	21.592	17.9609
	AGCTTC	10.996	9.04992			CGCTGG	12.914	10.7417
	GACCTC	16.377	13.4759			TCCCTA	28.324	23.5481
	TTTCGC	10.051	8.26813			GACCTT	22.892	19.0257
	CTCTCG	13.082	10.7597			CGCCCA	17.474	14.5216
	TTCTCT	19.621	16.1262			CGCCGA	6.6	5.48246
	TTCTAA	6.783	5.57419			AGCCTC	40.521	33.651
	ACCTGT	8.229	6.75			ACCTAA	9.239	7.67248
	CCCCGC	49.117	40.2335			GCCTTC	54.135	44.9211
	AGCCGA	3.959	3.23861			GCCCGT	15.554	12.8759
	CATTAG	13.403	10.963			TGCCGT	6.466	5.34921
	GTTCCC	29.573	24.1652			TGCTGG	19.693	16.2686
	TATTAG	8.083	6.60202			CTTTGA	49.662	40.967
	AACCTA	4.485	3.66205			CTTCGC	25.887	21.3399
	CTTCGT	15.429	12.5925			GGCCCT	27.346	22.5072
	GGCTTA	6.161	5.02684			CTTCGT	22.145	18.224
	CCTTAC	32.441	26.417			AGCTAT	6.034	4.962
	GACCTG	12.23	9.92978			CACCAC	52.38	42.9998
	GGCTGC	14.838	12.0389			GATCGG	2.49	2.04311
	TATCGC	1.929	1.56359			CATTAA	26.765	21.9503
	TGCTAC	4.805	3.89293			GGCCGC	20.608	16.9006
	CACCTA	11.135	9.01427			GTTCGC	8.49	6.95045
	TGCTTG	11.844	9.58746			GGCTTG	17.803	14.5717
	TCCTTG	21.761	17.5855			AACCTC	28.422	23.2577
	GATCAA	4.302	3.47484			TCCTGG	37.625	30.7457
	CTCTGT	27.626	22.3119			CCCCTG	80.24	65.5663
	TTCTCA	11.534	9.31112			GCCTCC	86.81	70.8597
	TACCTT	8.793	7.09499			GTTCGG	8.013	6.52793
	CCTTGT	48.665	39.2404			TCCCGT	16.049	13.0741
	TGCTTA	7.851	6.33013			CATCGC	8.413	6.84453
	AGCTTA	3.837	3.09331			CGCCTG	27.492	22.3592
	CACCAC	29.535	23.7997			GGCTAC	8.713	7.08597
	TCCTAT	9.925	7.99713			CCCCTA	37.278	30.3027
	GGCCAT	9.138	7.35618			TTTCGC	15.04	12.2211
	CGCCGA	4.345	3.49356			TACCGG	4.574	3.71381
	CTCTTA	15.255	12.2395			CTCTGT	48.96	39.7507
	GTTCGT	5.57	4.46434			CGCTAG	6.343	5.14422
	TTTCCC	63.045	50.4432			TCCCCC	49.367	39.9978
	CGTCCA	2.754	2.19741			GCCTCG	23.91	19.3549
	TACCGA	1.55	1.23643			CCCCGT	33.236	26.8987
	GGCTTC	20.659	16.4721			CGCTGA	7.728	6.24891
	GATCCA	5.672	4.52229			GTCTAA	6.831	5.52004
	GTTTGT	24.075	19.1758			GGCTGT	18.612	15.0363
	CACCTG	31.555	25.1066			TCCTTA	24.931	20.1202
	GTCTCA	12.4	9.85757			CACCAA	24.517	19.7854
	TGCTGG	11.187	8.88857			GTTTAA	30.565	24.662
	CACCAT	23.364	18.517			CTTTGT	78.539	63.2783
	TGCTGA	7.099	5.61787			CCCCGA	26.01	20.9276
	GTCTCC	18.504	14.641			CATCGT	7.26	5.83664
	CGTTGA	1.988	1.57251			CTCTAA	22.496	18.0008
	CATTAC	11.282	8.91799			CCCCCC	49.484	39.5947
	TATCCC	7.679	6.06716			GGCTCT	23.484	18.7536
	CTTTGA	34.525	27.2594			TGCCGA	5.278	4.21035
	CCTTAA	37.069	29.2643			AGCTTC	19.604	15.6114
	GCCTAC	8.418	6.64303			GCCTTA	19.261	15.337
	TATTAA	14.322	11.3008			AGCTTA	7.207	5.72845
	TACCCG	3.364	2.64313			TACCAT	12.506	9.93767
	AATCGG	2.473	1.94245			GTCTGC	14.189	11.2633
	CTTTGC	48.182	37.8435			CACCCA	38.239	30.3414
	CTTTCA	42.59	33.4514			GTCTTA	11.862	9.4081
	TTTCGT	8.139	6.38095			CTTTAA	74.587	59.1465
	AGCTCT	9.081	7.10301			GACCTA	8.195	6.49376
	CTCTCC	44.625	34.8937			GGCTAA	13.161	10.4228
	CATCGC	5.936	4.63818			GTCTTG	19.077	15.1069
	GACCGA	3.183	2.48534			TGCTGA	13.342	10.564
	GTCTAT	4.851	3.78774			GGCTTC	33.538	26.5354
	CGCTCG	5.869	4.57132			ATCTAA	7.464	5.90042
	AGCTGA	5.483	4.26912			TACCAG	11.675	9.22816
	ATTCGC	3.929	3.05676			TTCTCC	40.004	31.5122
	CTTCGA	7.948	6.18037			CCCCTC	141.504	111.28
	GACCAG	12.253	9.51437			CACCGG	14.859	11.6722
	AACCAG	10.425	8.09252			GACTAT	7.921	6.22044
	ACCTAA	4.897	3.79665			AACTTC	16.251	12.7199
	GACCGT	4.434	3.43473			TTTCGA	7.634	5.97217
	TCCTAC	8.975	6.95058			CACCAT	43.039	33.6157
	GATCCC	10.789	8.3546			ACCTAT	8.668	6.76709
	CACCGA	6.693	5.17393			TATCGT	2.928	2.28455
	TGCTAT	6.053	4.67294			CACCCG	20.288	15.8278
	AACTGG	5.275	4.07211			TCCTTG	39.377	30.6842
	GCCTCT	31.352	24.1848			AGCTAA	8.853	6.89578
	CGCTGG	7.22	5.56884			TACCTG	17.184	13.352
	TACCAC	5.723	4.40907			GACCAG	20.668	16.0476
	TACCTG	9.449	7.27684			AGCTCA	12.668	9.83289
	AACTCT	7.044	5.42443			GACCCA	15.116	11.7325
	GTTTAA	19.654	15.1117			ACCTCT	24.088	18.683
	CACCCA	21.064	16.1824			AACCCT	19.622	15.1798
	CGCTAG	3.774	2.89719			CGCCTA	7.013	5.42438
	TTTCGA	4.848	3.72088			TTTCGG	11.522	8.91042
	CACCGT	9.771	7.48723			GACTTA	8.528	6.59284
	CATCGT	4.84	3.70751			GCCTTG	40.328	31.1079
	TACCTA	4.659	3.56577			CACCGA	10.939	8.43665
	CGTTGC	3.656	2.79378			AGCTGT	12.178	9.39216
	GGCTAC	5.351	4.08726			CTCTCG	20.373	15.6878
	AACCCG	6.012	4.57934			TCCTTC	68.541	52.7667
	CGCTTA	3.798	2.89095			TTCTCA	25.034	19.2444
	TCCTGA	13.521	10.2917			GACCGC	8.964	6.89009
	GTCTAG	5.153	3.92146			TACCCG	5.585	4.28894
	GACCCG	7.86	5.97891			GCCTGT	37.133	28.4589
	CACTTA	11.331	8.61668			GACCTG	21.844	16.7401
	CACCTC	40.983	31.1488			AACCGA	5.273	4.04066
	TCCTAG	11.265	8.55161			CACCTA	21.194	16.2321
	CTCTCT	42.039	31.9092			GCCTAC	14.254	10.9023
	TACCGG	2.941	2.23217			TCCTAG	19.064	14.5762
	TACCTC	9.176	6.96395			GTCTCG	10.693	8.16333
	TACTAT	5.371	4.06854			TACCCA	10.834	8.24874
	AATCCG	2.966	2.24643			CGCTTA	6.268	4.77181
	GATCCT	9.156	6.93186			TACCAC	11.775	8.93206
	TACCCA	5.456	4.12025			TCCTGA	25.972	19.6977
	GCCTCA	24.729	18.6695			CCCTGG	56.046	42.4862
	CCCTGG	33.496	25.2867			GACCTC	30.074	22.7817
	CTTTGT	54.002	40.582			TACCTC	18.285	13.8474
	TTTTAA	56.816	42.6965			GTCTCC	31.594	23.8989
	AGCTAT	3.248	2.44077			CCCCGC	78.399	59.0782
	CACCGC	17.23	12.9437			GACCAC	15.757	11.8464
	GTCTAA	4.005	3.00149			TACCAA	9.747	7.32627
	CACTTG	17.366	13.0142			GACTGG	13.464	10.1188
	GCCTGT	22.353	16.7092			TACCGA	2.69	2.02147
	CACCCG	12.222	9.13105			AGCTCT	17.133	12.8714
	CACCCT	26.071	19.4753			CGCCCT	25.486	19.1112
	AGCTAG	3.493	2.60925			GTTCGA	6.649	4.98364
	TCCTGC	22.459	16.7493			CACCTC	75.907	56.8665
	GGCTCT	14.128	10.5181			GGCTCA	24.454	18.3003
	CGCCAT	7.447	5.53318			CACTTA	20.719	15.4976
	GACCCA	9.015	6.69562			GTCTGT	17.435	13.0228
	AACCAT	8.041	5.96999			CCCTGA	39.094	29.1957
	GTCTCT	20.369	15.1189			AACCGT	4.372	3.26283
	AGCTCA	6.842	5.06072			AACCAG	19.164	14.2676
	GGCTGT	10.779	7.9588			CACCTG	56.737	42.2322
	TGCTAA	5.23	3.8546			GACTGA	10.928	8.13258
	GACCCC	14.829	10.9237			AACCCG	8.876	6.60309
	GACCAC	9.085	6.69028			CACTTG	30.015	22.3056
	TCCTGT	19.209	14.124			TCCTGC	40.293	29.8677
	CGCCTA	4.235	3.11381			TTCTCT	42.4	31.4051
	GACCGC	5.901	4.33598			CGCCGT	7.975	5.90383
	GACTGG	8.146	5.98515			CGCTCG	9.411	6.95158
	GGCTAT	4.338	3.18691			AACTGT	11.161	8.23963
	AACTCC	9.653	7.08608			TTTCGT	13.717	10.1199
	TGCTTC	16.736	12.2573			TACCCT	14.552	10.7315
	GGCTAG	5.805	4.24683			GACTTG	15.83	11.6642
	TACCAG	6.648	4.86282			AACCAC	17.552	12.9203
	TACCAA	4.799	3.50783			CCCCCT	72.218	53.0855
	TCCTCG	11.261	8.23069			CTCTCC	80.135	58.9006
	CACCGG	9.204	6.71613			CACTGG	23.243	17.0635
	TGCTCG	4.211	3.07102			GCCTAT	14.702	10.7873
	CCCTTG	30.761	22.4269			GACCAT	14.388	10.5435
	GGCTCA	13.974	10.1874			GCCTAA	13.432	9.82378
	GCCTAG	11.437	8.33142			TACCTA	10.063	7.35929
	AACCCC	13.997	10.1901			GTCTCT	35.651	26.0411
	CGTTAC	3.528	2.56646			AACTAG	7.854	5.72959
	CTCTAA	12.454	9.05349			CTCTCT	78.184	56.9429
	TACTTG	7.999	5.80686			GACCCG	12.355	8.98786
	GATTAA	8.934	6.48346			GTCTCA	23.196	16.8221
	GTCTGT	10.81	7.8438			TACCCC	12.655	9.16211
	CATTAA	17.666	12.8065			TCCTAT	19.443	14.0729
	TCCTCT	34.766	25.1093			GCCTAG	18.859	13.6082
	TACCCC	6.886	4.96355			GACCCC	24.791	17.8368
	GCCTAA	7.737	5.57419			TGCTAC	8.607	6.18513
	TCCTCC	47.923	34.4569			CGCCTC	42.608	30.6148
	GACCCT	12.387	8.89481			CGCTAA	4.956	3.55893
	GTTCGC	6.751	4.84677			TGCTAA	9.931	7.12697
	CCCTTC	60.978	43.6397			AACCAT	15.578	11.1608
	AGCTAC	6.103	4.36272			TGCTTG	22.584	16.1741
	TCCTCA	20.931	14.9103			AACTCG	4.469	3.19677
	CTTTAA	48.122	34.2546			CGCTTG	14.031	10.0276
	GACCAT	8.713	6.1982			AACCCC	25.344	18.1112
	AACTCG	2.482	1.76149			TGCTAT	11.106	7.93556
	CCCTAG	19.782	14.0277			AACTCC	18.344	13.0991
	AACTAG	4.287	3.03536			TGCTAG	9.348	6.6737
	AACTAA	5.145	3.64243			TCCTAA	20.015	14.2756
	GCCTAT	8.18	5.78725			TGCTTA	15.002	10.695
	CTCTCA	20.666	14.6197			GACCAA	12.598	8.96508
	GGCTAA	7.742	5.45295			AACTAT	8.38	5.95622
	AACTAT	4.503	3.16284			CCCTGC	68.144	48.3969
	AACCAC	9.99	7.01387			CACCGT	17.11	12.1436
	CCCTGC	41.362	28.996			TACTTA	12.471	8.84778
	CGCCCT	16.905	11.8499			CGCTAC	6.514	4.60895
	GACTTG	10.284	7.20731			GCCTCA	46.791	33.0303
	TCCTAA	10.65	7.46227			TACCTT	18.723	13.2119
	AGCTAA	4.331	3.01842			CACCCT	46.928	32.9824
	AACCGT	2.841	1.97811			CGCTCA	10.957	7.69754
	CGCCCA	11.189	7.76357			GACTAG	8.814	6.18855
	CGCTGA	4.694	3.25109			CCCTAG	32.003	22.3683
	AACTGA	5.441	3.76724			TACTGG	8.412	5.8765
	GACCGG	5.404	3.73514			TACTAT	9.847	6.86617
	TGCTCC	14.598	10.0697			TCCTAC	17.361	12.0799
	TACTTA	6.595	4.51159			TGCTCC	25.054	17.4291
	CGCCTC	26.14	17.869			CCCTGT	50.147	34.8809
	CGCTAT	3.156	2.15729			GACTGC	13.757	9.56184
	CCCTAA	16.652	11.3543			CTCTCA	40.439	28.0649
	AACTGT	6.268	4.2709			AACCAA	17.098	11.8658
	AGCTGT	6.786	4.62302			GACCCT	21.537	14.9395
	GACCAA	7.394	5.00367			CCCTAT	20.996	14.5443
	CGCTGC	12.593	8.50971			CCCTTG	52.836	36.5835
	TGCTCT	14.407	9.72742			TCCTCG	18.999	13.1458
	CACCCC	35.774	24.151			CCCTAC	29.357	20.307
	TGCTCA	9.775	6.59846			AACTGA	10.157	7.02219
	TGCTGT	10.984	7.41145			CACCCC	60.225	41.615
	CGCCGT	5.305	3.57914			GACCGA	5.289	3.65459
	CCCTCG	21.689	14.6286			CGCTCC	24.233	16.6638
	CCCTTA	19.584	13.1657			CGCTGC	19.811	13.615
	CCCTGA	23.713	15.9105			TGCTGC	21.865	15.0079
	GACTTA	5.092	3.41423			CCCTAA	30.173	20.6805
	TACTGG	4.414	2.94622			CACCGC	28.364	19.4312
	AACCAA	8.951	5.97177			GCCTCT	55.412	37.9023
	AACCGG	4.089	2.72336			TGCTCG	6.298	4.29919
	GACTGA	6.975	4.64531			CGCTGT	12.482	8.47765
	TGCTAG	5.4	3.5943			AACTGC	12.081	8.18724
	TACCGC	3.562	2.36945			CACTAT	19.367	13.0775
	CGCTTG	9.181	6.10549			GACTTC	21.104	14.2061
	TACTGA	4.694	3.11827			TGCTTC	31.313	21.0279
	CGCTAA	3.013	1.99861			TCCTGT	37.231	24.9831
	CACTAT	10.652	7.0629			GACCGG	8.564	5.74439
	CACTGG	14.369	9.49475			CCCTTA	34.026	22.8193
	TACCCT	7.773	5.11777			AACTAA	10.569	7.06775
	CGCTCC	14.848	9.77378			CGCCCC	46.06	30.7161
	CACTAC	9.526	6.23564			AACTAC	9.358	6.2341
	GTTCGA	5.693	3.72534			CCCTTC	105.561	70.0147
	CCCTAC	17.991	11.7483			GACTCG	7.602	5.02691
	GACTTC	13.127	8.56676			CACTGA	23.487	15.501
	CCCTGT	30.867	20.1297			TCCTCA	40.23	26.4875
	CCCTCC	79.296	51.364			CACTAG	15.982	10.5048
	CGCTAC	4.132	2.66452			TACTAG	7.459	4.87886
	AACCGC	4.775	3.07904			GACCGT	6.918	4.51671
	CCCTAT	12.815	8.25119			AACCGG	7.044	4.58845
	GACTCT	9.828	6.31409			CACTAA	17.016	11.056
	GATCGA	1.966	1.25248			AACCGC	7.782	5.05425
	CACTGA	13.355	8.50793			GACTAA	8.674	5.63165
	CCCTCA	33.585	21.3189			TGCTCT	27.374	17.617
	AACTGC	6.924	4.3752			CGCTCT	19.093	12.2757
	TGCTGC	12.771	8.04705			TCCTCC	86.545	55.6298
	TACTAC	4.203	2.64491			AACTCT	14.279	9.17691
	GACTCC	14.056	8.84311			TACCGT	4.471	2.85739
	TACCGT	2.82	1.76684			CACTCA	29.393	18.7479
	CGCTGT	7.648	4.78259			CACTCC	41.16	26.0411
	CACTCT	18.311	11.4212			CCCTCG	34.698	21.8513
	CACTCC	24.767	15.3774			TGCTCA	19.426	12.2211
	CGCCCC	30.983	19.166			TACTTG	15.238	9.58007
	GACTCG	5.228	3.22256			CCCTCA	59.013	36.8659
	GACTGT	8.195	5.02239			GACTCC	22.695	14.1503
	CACTAG	10.295	6.30161			TACTGA	8.808	5.47221
	AACTCA	7.495	4.57577			CGCTTC	29.433	18.2695
	CCCTCT	54.633	32.9976			CCCTCC	136.959	84.9257
	GACTAT	5.16	3.11648			GACTGT	13.685	8.48562
	CACTAA	9.658	5.82825			TACCGC	6.071	3.74684
	GACTGC	8.984	5.40749			CACTGC	48.193	29.6809
	CACTGT	19.496	11.6396			CACTAC	16.934	10.4126
	CGCTCT	12.461	7.24475			TCCTCT	68.473	42.009
	TACTCG	3.203	1.85331			CACTGT	33.75	20.6748
	CGCTTC	19.368	11.1689			TGCTGT	21.328	13.0194
	TACTCT	6.059	3.49267			AACTCA	13.477	8.18952
	TACTTC	9.082	5.22653			CGCTAT	6.09	3.68762
	CACTCA	16.852	9.67126			CACTCG	12.185	7.3741
	TACTAG	4.12	2.36321			GACTCT	16.77	10.1449
	CACTGC	30.029	17.2173			CCCTCT	95.209	57.3107
	GACTAA	5.083	2.90432			TACTTC	17.632	10.5902
	CGCTCA	6.936	3.87956			CACTCT	35.09	21.0506
	AACTAC	5.451	3.04071			TACTGT	12.829	7.63262
	GACTCA	9.811	5.46811			TACTAA	12.567	7.38549
	CACTTC	36.596	20.2259			CACTTC	60.322	34.9561
	TACTGT	7.156	3.88936			TACTGC	10.914	6.04392
	CACTCG	7.907	4.24238			TACTCC	11.862	6.49946
	TACTCC	6.73	3.59073			TACTCG	5.528	2.93711
	TACTGC	6.27	3.31884			TACTAC	7.544	4.0065
	TACTCA	7.184	3.68968			GACTAC	11.87	6.2808
	GACTAG	5.964	3.05141			TACTCA	13.75	7.23174
	TACTAA	7.192	3.66205			GACTCA	16.937	8.81931
	GACTAC	6.825	3.44097			TACTCT	11.857	6.12819
